# Supplementary material for: Datasets for transcriptomics, q-proteomics and phenotype microarrays of polyphosphate metabolism mutants from Escherichia coli
Source: Data Brief. 2017 Mar 18;12:13–7. doi: 10.1016/j.dib.2017.03.010 (PMC5367803; doi:10.1016/j.dib.2017.03.010)
Supplement: Supplementary file 1 — Supplementary material [file mmc1.zip]

Archive with 8 entries (8 files):
- coi_disclosure DiB IPoblete.pdf
- coi_disclosure DiB JOrtiz.pdf
- coi_disclosure DiB MVaras.pdf
- coi_disclosure DiB RCabrera.pdf
- coi_disclosure DiB AParadela.pdf
- coi_disclosure DiB CMauriaca.pdf
- coi_disclosure DiB CValdivieso.pdf
- coi_disclosure DiB FChavez.pdf
