# Supplementary material for: Datasets for transcriptomics, q-proteomics and phenotype microarrays of polyphosphate metabolism mutants from Escherichia coli
Source: Data Brief. 2017 Mar 18;12:13–7. doi: 10.1016/j.dib.2017.03.010 (PMC5367803; doi:10.1016/j.dib.2017.03.010)
Supplement: Supplementary file 2 — Supplementary material [file mmc2.zip]

Archive with 22 entries (19 files):
- BBAGEN-16-480/
- BBAGEN-16-480/Ecoli polyP_versus_EcoliK12.doc
- __MACOSX/
- __MACOSX/BBAGEN-16-480/
- __MACOSX/BBAGEN-16-480/._Ecoli polyP_versus_EcoliK12.doc
- BBAGEN-16-480/Ecoli ppk_versus_EcoliK12.doc
- __MACOSX/BBAGEN-16-480/._Ecoli ppk_versus_EcoliK12.doc
- BBAGEN-16-480/Ecoli ppx_versus_EcoliK12.doc
- __MACOSX/BBAGEN-16-480/._Ecoli ppx_versus_EcoliK12.doc
- BBAGEN-16-480/Wt vs polyP marrays.docx
- __MACOSX/BBAGEN-16-480/._Wt vs polyP marrays.docx
- BBAGEN-16-480/Wt vs ppk marrays.docx
- __MACOSX/BBAGEN-16-480/._Wt vs ppk marrays.docx
- BBAGEN-16-480/Wt vs ppx marrays.docx
- __MACOSX/BBAGEN-16-480/._Wt vs ppx marrays.docx
- BBAGEN-16-480/WTC12 vs polyp(-)C13_ICPL_raw_WARPLC.xlsx
- __MACOSX/BBAGEN-16-480/._WTC12 vs polyp(-)C13_ICPL_raw_WARPLC.xlsx
- BBAGEN-16-480/WTC12 vs ppk(-)C13_ICPL_raw_WARPLC.xlsx
- __MACOSX/BBAGEN-16-480/._WTC12 vs ppk(-)C13_ICPL_raw_WARPLC.xlsx
- BBAGEN-16-480/WTC12 vs ppx(-)C13_ICPL_raw_WARPLC.xlsx
- __MACOSX/BBAGEN-16-480/._WTC12 vs ppx(-)C13_ICPL_raw_WARPLC.xlsx
- __MACOSX/._BBAGEN-16-480
