# Supplementary material for: Datasets for transcriptomics, q-proteomics and phenotype microarrays of polyphosphate metabolism mutants from Escherichia coli
Source: Data Brief. 2017 Mar 18;12:13–7. doi: 10.1016/j.dib.2017.03.010 (PMC5367803; doi:10.1016/j.dib.2017.03.010)
Supplement: Supplementary file 2 — Supplementary material [file mmc2.zip › BBAGEN-16-480/WTC12 vs polyp(-)C13_ICPL_raw_WARPLC.xlsx]

## Sheet: TODO
Protein List:	D:\FChavez\comparativa ICPL marzo2010\WT2C12 vs polip(-)C13_ICPL_baf.d\BTDataExchange_2\ProteinList.WARPResult
WARP-LC Method:	D:\Methods\WarpLCMethods\ICPL_EcoliK12 trypsin_C12C13.WarpLCMethod
BioTools Method:	ICPL_Ecoli K12_trypsin_C12C13
Computer Name:	MSMSANALYSIS
Rel.	Protein Name and Species	Accession	Score	SC [%]	# Pept.	# (L/H)	Avg.	Avg. (SD (L/H))	# (H/L)	Avg.	Avg. (SD (H/L))	Abs. Inten.	S/N
TRUE	Tryptophanase OS=Escherichia coli (strain K12) GN=tnaA PE=1 SV=1	sp|P0A853|TNAA_ECOLI	1483.36	44.7983	104	45	0.9	0.03	45	1.17	0.04	187358464	7869.8
TRUE	Major outer membrane lipoprotein Lpp OS=Escherichia coli (strain K12) GN=lpp PE=1 SV=1	sp|P69776|LPP_ECOLI	1456.22	48.7179	36	17	0.68	0.03	17	1.5	0.06	109381431	2682.1
TRUE	DNA protection during starvation protein OS=Escherichia coli (strain K12) GN=dps PE=1 SV=2	sp|P0ABT2|DPS_ECOLI	1252.47	53.8922	47	19	0.53	0.02	19	1.96	0.09	110734245	2778.6
TRUE	Beta-galactosidase OS=Escherichia coli (strain K12) GN=lacZ PE=1 SV=2	sp|P00722|BGAL_ECOLI	1237.43	23.9258	78	42	1.13	0.04	42	0.93	0.03	143465377	3526.8
TRUE	Glutamate decarboxylase beta OS=Escherichia coli (strain K12) GN=gadB PE=1 SV=1	sp|P69910|DCEB_ECOLI	1115.51	31.7597	49	23	1.01	0.07	23	1.11	0.08	80027214	1890.2
TRUE	Glutamate decarboxylase alpha OS=Escherichia coli (strain K12) GN=gadA PE=1 SV=1	sp|P69908|DCEA_ECOLI	1093.59	30.9013	49	23	0.95	0.06	23	1.16	0.08	86701741	1943.7
TRUE	Elongation factor Tu 1 OS=Escherichia coli (strain K12) GN=tufA PE=1 SV=1	sp|P0CE47|EFTU1_ECOLI	1082.11	48.9848	66	40	1.26	0.05	40	0.84	0.03	96477599	3050.5
TRUE	Outer membrane protein C OS=Escherichia coli (strain K12) GN=ompC PE=1 SV=1	sp|P06996|OMPC_ECOLI	987.827	37.8747	60	28	0.71	0.04	28	1.5	0.08	88818765	3290.2
TRUE	Outer membrane protein A OS=Escherichia coli (strain K12) GN=ompA PE=1 SV=1	sp|P0A910|OMPA_ECOLI	964.507	36.4162	42	24	1.2	0.06	24	0.88	0.04	109831917	2628.7
TRUE	Chaperone protein dnaK OS=Escherichia coli (strain K12) GN=dnaK PE=1 SV=2	sp|P0A6Y8|DNAK_ECOLI	786.788	24.6082	34	18	1.33	0.09	18	0.81	0.05	39006128	1336.2
TRUE	Enolase OS=Escherichia coli (strain K12) GN=eno PE=1 SV=2	sp|P0A6P9|ENO_ECOLI	735.307	37.5	37	19	0.72	0.04	19	1.46	0.07	30216972	1699
TRUE	50S ribosomal protein L9 OS=Escherichia coli (strain K12) GN=rplI PE=1 SV=1	sp|P0A7R1|RL9_ECOLI	725	55.7047	25	11	0.99	0.05	11	1.04	0.05	36303631	1161
TRUE	30S ribosomal protein S3 OS=Escherichia coli (strain K12) GN=rpsC PE=1 SV=2	sp|P0A7V3|RS3_ECOLI	666.578	43.3476	35	19	0.94	0.05	19	1.12	0.06	43191953	1870.1
TRUE	60 kDa chaperonin OS=Escherichia coli (strain K12) GN=groL PE=1 SV=2	sp|P0A6F5|CH60_ECOLI	655.119	33.2117	25	16	1.24	0.06	16	0.84	0.04	32760084	806
TRUE	Pyruvate dehydrogenase E1 component OS=Escherichia coli (strain K12) GN=aceE PE=1 SV=2	sp|P0AFG8|ODP1_ECOLI	637.753	22.3224	38	23	1.06	0.04	23	0.99	0.04	44626166	1307.3
TRUE	Phosphoglycerate kinase OS=Escherichia coli (strain K12) GN=pgk PE=1 SV=2	sp|P0A799|PGK_ECOLI	607.2	29.7158	17	8	0.7	0.05	8	1.49	0.11	23264464	597.6
TRUE	30S ribosomal protein S10 OS=Escherichia coli (strain K12) GN=rpsJ PE=1 SV=1	sp|P0A7R5|RS10_ECOLI	582.211	39.8058	19	8	0.82	0.03	8	1.24	0.05	16091086	1734.5
TRUE	30S ribosomal protein S4 OS=Escherichia coli (strain K12) GN=rpsD PE=1 SV=2	sp|P0A7V8|RS4_ECOLI	551.832	47.5728	31	14	0.82	0.04	14	1.27	0.06	41029917	1334
TRUE	Trigger factor OS=Escherichia coli (strain K12) GN=tig PE=1 SV=1	sp|P0A850|TIG_ECOLI	543.345	22.4537	26	13	1.26	0.11	13	0.87	0.08	21597911	741.6
TRUE	30S ribosomal protein S7 OS=Escherichia coli (strain K12) GN=rpsG PE=1 SV=3	sp|P02359|RS7_ECOLI	527.7	44.1341	25	11	0.71	0.02	11	1.41	0.04	33936317	1137
TRUE	Glyceraldehyde-3-phosphate dehydrogenase A OS=Escherichia coli (strain K12) GN=gapA PE=1 SV=2	sp|P0A9B2|G3P1_ECOLI	504.031	34.7432	23	13	0.92	0.06	13	1.15	0.07	37684579	987.5
TRUE	50S ribosomal protein L10 OS=Escherichia coli (strain K12) GN=rplJ PE=1 SV=2	sp|P0A7J3|RL10_ECOLI	497.464	24.8485	14	5	0.84	0.05	5	1.22	0.08	27851841	965.5
TRUE	Elongation factor G OS=Escherichia coli (strain K12) GN=fusA PE=1 SV=2	sp|P0A6M8|EFG_ECOLI	495.393	23.1534	26	15	1.05	0.07	15	1.01	0.07	35827450	982.4
TRUE	NADH-quinone oxidoreductase subunit C/D OS=Escherichia coli (strain K12) GN=nuoC PE=1 SV=3	sp|P33599|NUOCD_ECOLI	479.21	20.302	17	11	0.6	0.06	11	1.86	0.18	12990186	515.1
TRUE	Uncharacterized protein ygaU OS=Escherichia coli (strain K12) GN=ygaU PE=1 SV=2	sp|P0ADE6|YGAU_ECOLI	474.148	78.5235	28	15	0.49	0.02	15	2.09	0.09	60674598	2383.2
TRUE	4-aminobutyrate aminotransferase OS=Escherichia coli (strain K12) GN=gabT PE=1 SV=1	sp|P22256|GABT_ECOLI	472.963	23.7089	14	9	0.52	0.03	9	1.99	0.13	12017033	477.3
TRUE	Aldehyde-alcohol dehydrogenase OS=Escherichia coli (strain K12) GN=adhE PE=1 SV=2	sp|P0A9Q7|ADHE_ECOLI	457.537	20.9877	26	16	0.92	0.08	16	1.23	0.11	28542785	1012
TRUE	30S ribosomal protein S13 OS=Escherichia coli (strain K12) GN=rpsM PE=1 SV=2	sp|P0A7S9|RS13_ECOLI	456.341	41.5254	14	9	0.85	0.05	9	1.21	0.07	29337731	940.3
TRUE	D-tagatose-1,6-bisphosphate aldolase subunit gatZ OS=Escherichia coli (strain K12) GN=gatZ PE=1 SV=1	sp|P0C8J8|GATZ_ECOLI	451.317	25.4762	26	15	0.93	0.04	15	1.11	0.05	47637824	1203.6
TRUE	Succinyl-CoA ligase [ADP-forming] subunit beta OS=Escherichia coli (strain K12) GN=sucC PE=1 SV=1	sp|P0A836|SUCC_ECOLI	447.665	21.3918	15	10	0.73	0.1	10	1.63	0.23	17248684	547.1
TRUE	50S ribosomal protein L4 OS=Escherichia coli (strain K12) GN=rplD PE=1 SV=1	sp|P60723|RL4_ECOLI	445.108	31.3433	17	8	0.73	0.04	8	1.4	0.07	18914464	542.4
TRUE	Phosphopentomutase OS=Escherichia coli (strain K12) GN=deoB PE=1 SV=1	sp|P0A6K6|DEOB_ECOLI	432.2	26.2899	19	12	1.14	0.14	12	1.03	0.13	19940552	494.1
TRUE	Isocitrate dehydrogenase [NADP] OS=Escherichia coli (strain K12) GN=icd PE=1 SV=1	sp|P08200|IDH_ECOLI	415.983	18.75	16	9	1.2	0.06	9	0.85	0.05	19985437	570.3
TRUE	30S ribosomal protein S5 OS=Escherichia coli (strain K12) GN=rpsE PE=1 SV=2	sp|P0A7W1|RS5_ECOLI	413.673	34.1317	17	6	0.84	0.05	6	1.23	0.08	28285670	778.9
TRUE	50S ribosomal protein L1 OS=Escherichia coli (strain K12) GN=rplA PE=1 SV=2	sp|P0A7L0|RL1_ECOLI	412.461	41.8803	20	13	0.71	0.05	13	1.49	0.1	26540303	954.2
TRUE	50S ribosomal protein L6 OS=Escherichia coli (strain K12) GN=rplF PE=1 SV=2	sp|P0AG55|RL6_ECOLI	393.6	43.5028	22	13	0.82	0.06	13	1.31	0.1	24717844	798.8
TRUE	Thiol peroxidase OS=Escherichia coli (strain K12) GN=tpx PE=1 SV=2	sp|P0A862|TPX_ECOLI	392.684	33.9286	8	5	1.26	0.07	5	0.81	0.05	10271780	390.2
TRUE	Isocitrate lyase OS=Escherichia coli (strain K12) GN=aceA PE=1 SV=1	sp|P0A9G6|ACEA_ECOLI	392.177	36.4055	21	16	0.66	0.03	16	1.58	0.08	25672838	948.4
TRUE	Malate dehydrogenase OS=Escherichia coli (strain K12) GN=mdh PE=1 SV=1	sp|P61889|MDH_ECOLI	382.922	47.7564	25	14	1.04	0.04	14	0.98	0.04	46796354	1673.5
TRUE	Lactaldehyde dehydrogenase OS=Escherichia coli (strain K12) GN=aldA PE=1 SV=2	sp|P25553|ALDA_ECOLI	374.582	13.3612	15	10	0.87	0.05	10	1.2	0.07	16489666	740.7
TRUE	30S ribosomal protein S11 OS=Escherichia coli (strain K12) GN=rpsK PE=1 SV=2	sp|P0A7R9|RS11_ECOLI	369.927	33.3333	10	6	0.43	0.09	6	2.97	0.64	16593334	384.9
TRUE	Aconitate hydratase 2 OS=Escherichia coli (strain K12) GN=acnB PE=1 SV=3	sp|P36683|ACON2_ECOLI	359	18.2659	19	14	1.18	0.07	14	0.89	0.05	21669121	758.2
TRUE	Bifunctional protein putA OS=Escherichia coli (strain K12) GN=putA PE=1 SV=3	sp|P09546|PUTA_ECOLI	348.53	12.803	22	14	0.87	0.05	14	1.2	0.07	15001220	632.3
TRUE	Elongation factor Ts OS=Escherichia coli (strain K12) GN=tsf PE=1 SV=2	sp|P0A6P1|EFTS_ECOLI	347.57	24.3816	15	7	1	0.11	7	1.08	0.12	11739993	339.6
TRUE	50S ribosomal protein L25 OS=Escherichia coli (strain K12) GN=rplY PE=1 SV=1	sp|P68919|RL25_ECOLI	341.966	35.1064	9	5	0.81	0.07	5	1.28	0.11	10093518	335.8
TRUE	ATP synthase subunit alpha OS=Escherichia coli (strain K12) GN=atpA PE=1 SV=1	sp|P0ABB0|ATPA_ECOLI	332.373	23.5867	19	14	1.67	0.16	14	0.68	0.07	20459059	637.7
TRUE	Superoxide dismutase [Fe] OS=Escherichia coli (strain K12) GN=sodB PE=1 SV=2	sp|P0AGD3|SODF_ECOLI	314.422	44.5596	16	11	0.7	0.02	11	1.44	0.04	32600544	1159.8
TRUE	Formate acetyltransferase 1 OS=Escherichia coli (strain K12) GN=pflB PE=1 SV=2	sp|P09373|PFLB_ECOLI	307.843	17.7632	26	15	0.99	0.14	15	1.3	0.18	38575894	968.4
TRUE	6-phosphogluconate dehydrogenase, decarboxylating OS=Escherichia coli (strain K12) GN=gnd PE=1 SV=2	sp|P00350|6PGD_ECOLI	299.746	14.3162	12	7	1.39	0.05	7	0.72	0.02	13626289	488.6
TRUE	DNA-binding protein HU-alpha OS=Escherichia coli (strain K12) GN=hupA PE=1 SV=1	sp|P0ACF0|DBHA_ECOLI	292.074	57.7778	8	7	1.01	0.06	7	1.01	0.06	10142807	482.2
TRUE	Autonomous glycyl radical cofactor OS=Escherichia coli (strain K12) GN=grcA PE=1 SV=1	sp|P68066|GRCA_ECOLI	286.396	67.7165	24	12	0.6	0.04	12	1.74	0.11	28841952	1152
TRUE	30S ribosomal protein S16 OS=Escherichia coli (strain K12) GN=rpsP PE=1 SV=1	sp|P0A7T3|RS16_ECOLI	277.194	65.8537	16	6	0.78	0.04	6	1.3	0.06	32396950	938.3
TRUE	Probable glutamate/gamma-aminobutyrate antiporter OS=Escherichia coli (strain K12) GN=gadC PE=1 SV=1	sp|P63235|GADC_ECOLI	273.293	10.3718	12	7	1.06	0.14	7	1.06	0.14	12812103	606.8
TRUE	30S ribosomal protein S9 OS=Escherichia coli (strain K12) GN=rpsI PE=1 SV=2	sp|P0A7X3|RS9_ECOLI	273.24	41.5385	14	7	0.65	0.04	7	1.59	0.09	24101802	760.3
TRUE	DNA-directed RNA polymerase subunit beta' OS=Escherichia coli (strain K12) GN=rpoC PE=1 SV=1	sp|P0A8T7|RPOC_ECOLI	269.107	10.8742	23	13	1.01	0.06	13	1.03	0.06	20816322	882.5
TRUE	Pyruvate kinase I OS=Escherichia coli (strain K12) GN=pykF PE=1 SV=1	sp|P0AD61|KPYK1_ECOLI	262.841	20.8511	12	10	1.16	0.08	10	0.91	0.06	9842601	291
TRUE	Citrate synthase OS=Escherichia coli (strain K12) GN=gltA PE=1 SV=1	sp|P0ABH7|CISY_ECOLI	259.186	17.3302	11	6	0.88	0.1	6	1.23	0.14	19040790	716.4
TRUE	Aminoacyl-histidine dipeptidase OS=Escherichia coli (strain K12) GN=pepD PE=1 SV=3	sp|P15288|PEPD_ECOLI	259.05	14.2268	8	5	1.29	0.19	5	0.86	0.13	11885881	313.3
TRUE	Purine nucleoside phosphorylase deoD-type OS=Escherichia coli (strain K12) GN=deoD PE=1 SV=2	sp|P0ABP8|DEOD_ECOLI	257.58	9.62343	5	4	0.73	0.04	4	1.38	0.07	4575385	355.7
TRUE	Adenylosuccinate synthetase OS=Escherichia coli (strain K12) GN=purA PE=1 SV=2	sp|P0A7D4|PURA_ECOLI	256.1	14.5833	11	6	1.34	0.12	6	0.78	0.07	9225547	278.7
TRUE	Lysyl-tRNA synthetase, heat inducible OS=Escherichia coli (strain K12) GN=lysU PE=1 SV=2	sp|P0A8N5|SYK2_ECOLI	252.965	11.2871	11	7	0.96	0.12	7	1.15	0.14	10356927	313.9
TRUE	Cytochrome d ubiquinol oxidase subunit 1 OS=Escherichia coli (strain K12) GN=cydA PE=1 SV=1	sp|P0ABJ9|CYDA_ECOLI	250.855	11.8774	12	7	0.83	0.05	7	1.24	0.07	14544519	701.1
TRUE	50S ribosomal protein L5 OS=Escherichia coli (strain K12) GN=rplE PE=1 SV=2	sp|P62399|RL5_ECOLI	247.522	30.7263	13	7	0.87	0.05	7	1.18	0.07	27691567	1275.6
TRUE	Fructose-bisphosphate aldolase class 1 OS=Escherichia coli (strain K12) GN=fbaB PE=1 SV=2	sp|P0A991|ALF1_ECOLI	245.77	17.1429	10	6	0.81	0.09	6	1.34	0.16	10692447	396.7
TRUE	50S ribosomal protein L16 OS=Escherichia coli (strain K12) GN=rplP PE=1 SV=1	sp|P0ADY7|RL16_ECOLI	244.38	33.0882	6	3	1.16	0.07	3	0.87	0.06	4159068	315.8
TRUE	Bacterioferritin OS=Escherichia coli (strain K12) GN=bfr PE=1 SV=1	sp|P0ABD3|BFR_ECOLI	232.24	25.3165	7	4	1.31	0.11	4	0.79	0.06	4579441	206.9
TRUE	Flavoprotein wrbA OS=Escherichia coli (strain K12) GN=wrbA PE=1 SV=2	sp|P0A8G6|WRBA_ECOLI	224.65	23.7374	5	4	0.95	0.06	4	1.06	0.06	2822070	106.1
TRUE	Uncharacterized protein yqjD OS=Escherichia coli (strain K12) GN=yqjD PE=4 SV=1	sp|P64581|YQJD_ECOLI	223.99	38.6139	7	5	0.42	0.03	5	2.43	0.18	11229814	219.5
TRUE	Dihydrolipoyl dehydrogenase OS=Escherichia coli (strain K12) GN=lpdA PE=1 SV=2	sp|P0A9P0|DLDH_ECOLI	223.55	17.7215	14	6	0.9	0.08	6	1.16	0.1	16261237	596.9
TRUE	30S ribosomal protein S2 OS=Escherichia coli (strain K12) GN=rpsB PE=1 SV=2	sp|P0A7V0|RS2_ECOLI	220.967	14.1079	10	4	0.98	0.08	4	1.04	0.08	20441610	483.2
TRUE	Chaperone protein clpB OS=Escherichia coli (strain K12) GN=clpB PE=1 SV=1	sp|P63284|CLPB_ECOLI	218.48	11.902	9	7	1	0.08	7	1.05	0.08	8713361	469.7
TRUE	50S ribosomal protein L20 OS=Escherichia coli (strain K12) GN=rplT PE=1 SV=2	sp|P0A7L3|RL20_ECOLI	217.34	50	13	10	0.86	0.04	10	1.19	0.05	10972553	452.1
TRUE	Succinate dehydrogenase iron-sulfur subunit OS=Escherichia coli (strain K12) GN=sdhB PE=1 SV=1	sp|P07014|DHSB_ECOLI	212.84	32.3529	10	4	0.78	0.17	4	1.51	0.32	8750747	614.1
TRUE	Protein csiD OS=Escherichia coli (strain K12) GN=csiD PE=1 SV=2	sp|P76621|CSID_ECOLI	212.15	14.4615	6	5	0.44	0.05	5	2.43	0.27	6122598	370.4
TRUE	Succinate-semialdehyde dehydrogenase [NADP+] OS=Escherichia coli (strain K12) GN=gabD PE=1 SV=1	sp|P25526|GABD_ECOLI	210.933	18.2573	9	7	0.65	0.06	7	1.63	0.15	5784432	257
TRUE	Galactitol-1-phosphate 5-dehydrogenase OS=Escherichia coli (strain K12) GN=gatD PE=3 SV=1	sp|P0A9S3|GATD_ECOLI	208.553	19.0751	10	6	1.22	0.07	6	0.84	0.05	19041196	575.3
TRUE	DNA-directed RNA polymerase subunit beta OS=Escherichia coli (strain K12) GN=rpoB PE=1 SV=1	sp|P0A8V2|RPOB_ECOLI	207.433	5.96125	11	7	1.21	0.22	7	1.02	0.19	11738621	404.2
TRUE	50S ribosomal protein L23 OS=Escherichia coli (strain K12) GN=rplW PE=1 SV=1	sp|P0ADZ0|RL23_ECOLI	207.01	18	10	6	0.85	0.05	6	1.21	0.08	5121514	501.6
TRUE	Nucleoside diphosphate kinase OS=Escherichia coli (strain K12) GN=ndk PE=1 SV=2	sp|P0A763|NDK_ECOLI	202.94	33.5664	7	4	0.53	0.05	4	1.95	0.18	9181444	414
TRUE	50S ribosomal protein L14 OS=Escherichia coli (strain K12) GN=rplN PE=1 SV=1	sp|P0ADY3|RL14_ECOLI	201.335	43.0894	11	6	0.78	0.02	6	1.28	0.03	20136107	495.5
TRUE	Galactitol-specific phosphotransferase enzyme IIA component OS=Escherichia coli (strain K12) GN=gatA PE=4 SV=1	sp|P69828|PTKA_ECOLI	200.163	40	12	5	1.12	0.06	5	0.91	0.05	15441438	513.9
TRUE	Catabolite gene activator OS=Escherichia coli (strain K12) GN=crp PE=1 SV=1	sp|P0ACJ8|CRP_ECOLI	199.37	14.7619	9	7	1.07	0.04	7	0.95	0.04	8572799	376.1
TRUE	30S ribosomal protein S18 OS=Escherichia coli (strain K12) GN=rpsR PE=1 SV=2	sp|P0A7T7|RS18_ECOLI	197.78	40	5	4	2.03	0.38	4	0.56	0.1	9124792	211
TRUE	Catalase-peroxidase OS=Escherichia coli (strain K12) GN=katG PE=1 SV=2	sp|P13029|KATG_ECOLI	196.253	8.53994	13	7	1.08	0.05	7	0.94	0.05	9526274	404.9
TRUE	Outer membrane protein F OS=Escherichia coli (strain K12) GN=ompF PE=1 SV=1	sp|P02931|OMPF_ECOLI	195.546	16.8508	9	7	3.29	0.57	7	0.37	0.06	8544194	469.1
TRUE	Outer membrane protein slp OS=Escherichia coli (strain K12) GN=slp PE=1 SV=1	sp|P37194|SLP_ECOLI	194.909	37.234	15	11	0.75	0.15	11	1.92	0.38	24491486	821.8
TRUE	D-ribose-binding periplasmic protein OS=Escherichia coli (strain K12) GN=rbsB PE=1 SV=1	sp|P02925|RBSB_ECOLI	191.47	23.6486	8	4	0.79	0.05	4	1.28	0.08	7775999	220.7
TRUE	Glycerol kinase OS=Escherichia coli (strain K12) GN=glpK PE=1 SV=2	sp|P0A6F3|GLPK_ECOLI	185.01	12.5498	7	5	0.65	0.04	5	1.57	0.09	4663389	207.6
TRUE	Aspartate ammonia-lyase OS=Escherichia coli (strain K12) GN=aspA PE=1 SV=1	sp|P0AC38|ASPA_ECOLI	184.669	14.8536	11	6	1.12	0.1	6	0.94	0.08	11638917	414.7
TRUE	NADH-quinone oxidoreductase subunit F OS=Escherichia coli (strain K12) GN=nuoF PE=1 SV=3	sp|P31979|NUOF_ECOLI	183.58	11.4607	7	5	0.83	0.1	5	1.3	0.15	10199266	278.4
TRUE	50S ribosomal protein L18 OS=Escherichia coli (strain K12) GN=rplR PE=1 SV=1	sp|P0C018|RL18_ECOLI	182.535	41.8803	22	11	0.92	0.05	11	1.12	0.06	22474605	886
TRUE	Asparaginyl-tRNA synthetase OS=Escherichia coli (strain K12) GN=asnS PE=1 SV=2	sp|P0A8M0|SYN_ECOLI	178.82	14.1631	9	6	0.87	0.07	6	1.2	0.1	8067127	227.2
TRUE	50S ribosomal protein L2 OS=Escherichia coli (strain K12) GN=rplB PE=1 SV=2	sp|P60422|RL2_ECOLI	177.898	27.8388	20	8	0.76	0.06	8	1.38	0.11	20560210	944.2
TRUE	UPF0092 membrane protein yajC OS=Escherichia coli (strain K12) GN=yajC PE=1 SV=1	sp|P0ADZ7|YAJC_ECOLI	174.76	26.3636	6	3	0.93	0.16	3	1.17	0.2	7981719	270.8
TRUE	Phosphoglucomutase OS=Escherichia coli (strain K12) GN=pgm PE=1 SV=1	sp|P36938|PGM_ECOLI	173.97	6.04396	8	3	1.08	0.03	3	0.93	0.03	11095451	305.2
TRUE	Gamma-aminobutyraldehyde dehydrogenase OS=Escherichia coli (strain K12) GN=ydcW PE=1 SV=1	sp|P77674|ABDH_ECOLI	173.88	11.3924	5	4	0.85	0.03	4	1.18	0.04	3728720	123.8
TRUE	2-oxoglutarate dehydrogenase E1 component OS=Escherichia coli (strain K12) GN=sucA PE=1 SV=1	sp|P0AFG3|ODO1_ECOLI	173.489	9.32476	15	11	0.9	0.33	11	2.77	1.02	10759398	578.5
TRUE	Aspartate aminotransferase OS=Escherichia coli (strain K12) GN=aspC PE=1 SV=1	sp|P00509|AAT_ECOLI	172.64	12.1212	6	4	1.12	0.05	4	0.9	0.04	6718666	156
TRUE	Keto-acid formate acetyltransferase OS=Escherichia coli (strain K12) GN=tdcE PE=1 SV=2	sp|P42632|TDCE_ECOLI	170.61	8.63874	10	7	0.72	0.17	7	1.91	0.44	9259636	421.9
TRUE	10 kDa chaperonin OS=Escherichia coli (strain K12) GN=groS PE=1 SV=1	sp|P0A6F9|CH10_ECOLI	169.04	42.268	5	3	0.93	0.03	3	1.07	0.03	4584668	201
TRUE	Pyruvate kinase II OS=Escherichia coli (strain K12) GN=pykA PE=1 SV=3	sp|P21599|KPYK2_ECOLI	167.703	12.9167	9	6	1.62	0.43	6	0.88	0.24	6242991	275.9
TRUE	30S ribosomal protein S1 OS=Escherichia coli (strain K12) GN=rpsA PE=1 SV=1	sp|P0AG67|RS1_ECOLI	166.09	22.9803	19	12	1.06	0.06	12	0.97	0.05	16490614	639.7
TRUE	Alanyl-tRNA synthetase OS=Escherichia coli (strain K12) GN=alaS PE=1 SV=2	sp|P00957|SYA_ECOLI	164.343	9.36073	10	7	0.82	0.22	7	1.82	0.49	4583966	216.6
TRUE	2,3-bisphosphoglycerate-dependent phosphoglycerate mutase OS=Escherichia coli (strain K12) GN=gpmA PE=1 SV=2	sp|P62707|GPMA_ECOLI	161.91	29.6	13	10	0.85	0.02	10	1.18	0.03	20789543	556.6
TRUE	Lysyl-tRNA synthetase OS=Escherichia coli (strain K12) GN=lysS PE=1 SV=2	sp|P0A8N3|SYK1_ECOLI	161.467	12.4752	12	8	0.98	0.12	8	1.15	0.15	10369909	332.3
TRUE	Outer membrane lipoprotein slyB OS=Escherichia coli (strain K12) GN=slyB PE=2 SV=1	sp|P0A905|SLYB_ECOLI	159.17	15.4839	4	3	1.07	0.27	3	1.12	0.28	1142985	59.3
TRUE	D-tagatose-1,6-bisphosphate aldolase subunit kbaZ OS=Escherichia coli (strain K12) GN=kbaZ PE=1 SV=1	sp|P0C8K0|KBAZ_ECOLI	158.74	9.38967	8	4	1.08	0.21	4	1.06	0.21	3137192	231.2
TRUE	50S ribosomal protein L13 OS=Escherichia coli (strain K12) GN=rplM PE=1 SV=1	sp|P0AA10|RL13_ECOLI	158.3	19.0141	5	3	0.76	0.04	3	1.34	0.08	7923276	267.4
TRUE	UPF0337 protein yjbJ OS=Escherichia coli (strain K12) GN=yjbJ PE=1 SV=1	sp|P68206|YJBJ_ECOLI	157.98	47.8261	11	6	0.81	0.06	6	1.28	0.1	5876963	477.9
TRUE	Inorganic pyrophosphatase OS=Escherichia coli (strain K12) GN=ppa PE=1 SV=2	sp|P0A7A9|IPYR_ECOLI	156.15	25.5682	7	5	1.49	0.12	5	0.69	0.06	7432198	226.3
TRUE	Alkyl hydroperoxide reductase subunit C OS=Escherichia coli (strain K12) GN=ahpC PE=1 SV=2	sp|P0AE08|AHPC_ECOLI	155.847	22.9947	6	4	1.08	0.09	4	0.96	0.08	5121834	217.1
TRUE	Succinyl-CoA ligase [ADP-forming] subunit alpha OS=Escherichia coli (strain K12) GN=sucD PE=1 SV=2	sp|P0AGE9|SUCD_ECOLI	154.83	14.8789	5	4	0.84	0.05	4	1.2	0.07	5599915	326.5
TRUE	Chaperone protein hchA OS=Escherichia coli (strain K12) GN=hchA PE=1 SV=3	sp|P31658|HCHA_ECOLI	152.43	11.6608	3	2	0.75	0.12	2	1.4	0.22	3692969	113.7
TRUE	Glucose-6-phosphate isomerase OS=Escherichia coli (strain K12) GN=pgi PE=1 SV=1	sp|P0A6T1|G6PI_ECOLI	150.963	12.7505	13	7	1.07	0.13	7	1.04	0.13	8283932	465.3
TRUE	3-hydroxydecanoyl-[acyl-carrier-protein] dehydratase OS=Escherichia coli (strain K12) GN=fabA PE=1 SV=2	sp|P0A6Q3|FABA_ECOLI	150.64	28.4884	7	4	1.09	0.09	4	0.95	0.08	13143870	398.4
TRUE	50S ribosomal protein L15 OS=Escherichia coli (strain K12) GN=rplO PE=1 SV=1	sp|P02413|RL15_ECOLI	150.2	31.9444	8	5	0.8	0.05	5	1.28	0.07	17618907	414.5
TRUE	Isoleucyl-tRNA synthetase OS=Escherichia coli (strain K12) GN=ileS PE=1 SV=5	sp|P00956|SYI_ECOLI	150.15	13.2196	14	7	1.08	0.05	7	0.94	0.04	26596133	539
TRUE	Fructose-bisphosphate aldolase class 2 OS=Escherichia coli (strain K12) GN=fbaA PE=1 SV=2	sp|P0AB71|ALF_ECOLI	148.98	9.47075	6	3	0.73	0.04	3	1.38	0.07	14380082	355
TRUE	Uncharacterized protein ygeW OS=Escherichia coli (strain K12) GN=ygeW PE=3 SV=2	sp|Q46803|YGEW_ECOLI	148.48	14.1414	7	6	0.85	0.38	6	2.61	1.18	3776795	229.3
TRUE	Transaldolase B OS=Escherichia coli (strain K12) GN=talB PE=1 SV=2	sp|P0A870|TALB_ECOLI	145.793	26.8139	11	6	1.17	0.21	6	1.02	0.18	9945767	400.4
TRUE	Fumarate reductase flavoprotein subunit OS=Escherichia coli (strain K12) GN=frdA PE=1 SV=3	sp|P00363|FRDA_ECOLI	143.899	12.1262	10	6	1	0.04	6	1.01	0.04	3975940	214.4
TRUE	Uncharacterized protein ycaC OS=Escherichia coli (strain K12) GN=ycaC PE=1 SV=1	sp|P21367|YCAC_ECOLI	143.88	25.9615	8	7	0.94	0.2	7	1.38	0.29	4190494	188.1
TRUE	Phosphoenolpyruvate-protein phosphotransferase OS=Escherichia coli (strain K12) GN=ptsI PE=1 SV=1	sp|P08839|PT1_ECOLI	143.13	11.8261	9	8	0.66	0.04	8	1.58	0.1	5615295	344.9
TRUE	D-tagatose-1,6-bisphosphate aldolase subunit gatY OS=Escherichia coli (strain K12) GN=gatY PE=1 SV=1	sp|P0C8J6|GATY_ECOLI	142.906	19.0141	11	7	0.91	0.1	7	1.18	0.12	9717579	597.3
TRUE	Enoyl-[acyl-carrier-protein] reductase [NADH] OS=Escherichia coli (strain K12) GN=fabI PE=1 SV=2	sp|P0AEK4|FABI_ECOLI	142.58	10.3053	5	3	1.35	0.1	3	0.75	0.05	13642459	305.1
TRUE	ATP synthase subunit b OS=Escherichia coli (strain K12) GN=atpF PE=1 SV=1	sp|P0ABA0|ATPF_ECOLI	142.325	23.7179	11	6	1.11	0.09	6	0.94	0.08	7667964	501.1
TRUE	30S ribosomal protein S8 OS=Escherichia coli (strain K12) GN=rpsH PE=1 SV=2	sp|P0A7W7|RS8_ECOLI	141.67	30	7	5	1.04	0.64	5	2.75	1.69	3556019	317
TRUE	Ribose-phosphate pyrophosphokinase OS=Escherichia coli (strain K12) GN=prs PE=1 SV=2	sp|P0A717|KPRS_ECOLI	140.91	15.873	4	4	1.29	0.23	4	0.88	0.16	3977432	98.4
TRUE	Acetyl-coenzyme A synthetase OS=Escherichia coli (strain K12) GN=acs PE=1 SV=2	sp|P27550|ACSA_ECOLI	140.373	5.9816	4	3	0.59	0.06	3	1.76	0.18	1955420	77.2
TRUE	50S ribosomal protein L19 OS=Escherichia coli (strain K12) GN=rplS PE=1 SV=2	sp|P0A7K6|RL19_ECOLI	138.9	39.1304	9	4	0.83	0.04	4	1.22	0.06	12191780	456.8
TRUE	Small-conductance mechanosensitive channel OS=Escherichia coli (strain K12) GN=mscS PE=1 SV=1	sp|P0C0S1|MSCS_ECOLI	137.78	8.04196	2	2	1.15	0.03	2	0.87	0.03	2633130	63.4
TRUE	Maltose-binding periplasmic protein OS=Escherichia coli (strain K12) GN=malE PE=1 SV=1	sp|P0AEX9|MALE_ECOLI	137.56	15.6566	8	6	0.58	0.03	6	1.75	0.09	9039808	480
TRUE	Malate synthase A OS=Escherichia coli (strain K12) GN=aceB PE=1 SV=1	sp|P08997|MASY_ECOLI	136.22	11.257	8	5	0.55	0.03	5	1.87	0.12	6208053	320.1
TRUE	DNA-binding protein H-NS OS=Escherichia coli (strain K12) GN=hns PE=1 SV=2	sp|P0ACF8|HNS_ECOLI	135.17	24.8175	7	7	1.14	0.1	7	0.92	0.08	9309596	311.1
TRUE	50S ribosomal protein L22 OS=Escherichia coli (strain K12) GN=rplV PE=1 SV=1	sp|P61175|RL22_ECOLI	134.193	52.7273	11	5	0.79	0.35	5	2.55	1.14	14572380	674
TRUE	Phosphoenolpyruvate synthase OS=Escherichia coli (strain K12) GN=ppsA PE=1 SV=5	sp|P23538|PPSA_ECOLI	132.48	8.4596	6	5	1.68	0.19	5	0.63	0.07	2917247	200.7
TRUE	Maltodextrin phosphorylase OS=Escherichia coli (strain K12) GN=malP PE=1 SV=7	sp|P00490|PHSM_ECOLI	132.25	9.7867	11	6	1.02	0.24	6	1.31	0.31	4162753	298.1
TRUE	Thioredoxin-1 OS=Escherichia coli (strain K12) GN=trxA PE=1 SV=2	sp|P0AA25|THIO_ECOLI	132.1	26.6055	7	3	0.99	0.61	3	2.16	1.33	3674001	343
TRUE	Acyl carrier protein OS=Escherichia coli (strain K12) GN=acpP PE=1 SV=2	sp|P0A6A8|ACP_ECOLI	131.6	32.0513	6	4	1.23	0.06	4	0.82	0.04	9144381	200.4
TRUE	DNA-directed RNA polymerase subunit alpha OS=Escherichia coli (strain K12) GN=rpoA PE=1 SV=1	sp|P0A7Z4|RPOA_ECOLI	131.43	20.6687	10	6	1.07	0.1	6	0.99	0.1	7335511	230.7
TRUE	D-galactose-binding periplasmic protein OS=Escherichia coli (strain K12) GN=mglB PE=1 SV=1	sp|P0AEE5|DGAL_ECOLI	131.39	19.2771	5	5	0.54	0.04	5	1.91	0.15	5647085	195.4
TRUE	Protein ygiW OS=Escherichia coli (strain K12) GN=ygiW PE=1 SV=1	sp|P0ADU5|YGIW_ECOLI	131.03	13.0769	4	3	0.74	0.12	3	1.46	0.23	3495846	116.6
TRUE	Large-conductance mechanosensitive channel OS=Escherichia coli (strain K12) GN=mscL PE=1 SV=1	sp|P0A742|MSCL_ECOLI	130.52	24.2647	6	5	1.68	0.45	5	0.81	0.22	4514086	114.4
TRUE	UPF0076 protein yjgF OS=Escherichia coli (strain K12) GN=yjgF PE=1 SV=2	sp|P0AF93|YJGF_ECOLI	128.77	26.5625	5	5	0.92	0.05	5	1.1	0.06	6103111	167.1
TRUE	Glycyl-tRNA synthetase beta subunit OS=Escherichia coli (strain K12) GN=glyS PE=1 SV=4	sp|P00961|SYGB_ECOLI	127.49	5.80552	7	5	1.27	0.07	5	0.8	0.05	2627008	156.5
TRUE	TraT complement resistance protein OS=Escherichia coli (strain K12) GN=traT PE=3 SV=2	sp|P13979|TRAT1_ECOLI	126.583	31.1475	12	6	11.25	6.84	6	0.29	0.17	9935778	405.5
TRUE	Transaldolase A OS=Escherichia coli (strain K12) GN=talA PE=1 SV=1	sp|P0A867|TALA_ECOLI	125.787	30.6962	12	10	0.79	0.06	10	1.36	0.11	20185312	434.3
TRUE	DNA gyrase subunit A OS=Escherichia coli (strain K12) GN=gyrA PE=1 SV=1	sp|P0AES4|GYRA_ECOLI	125.364	9.71429	12	7	0.88	0.09	7	1.21	0.12	3257816	348.3
TRUE	Cytosol aminopeptidase OS=Escherichia coli (strain K12) GN=pepA PE=1 SV=1	sp|P68767|AMPA_ECOLI	124.627	6.16302	3	3	1	0.21	3	1.13	0.23	2003865	63.1
TRUE	2,5-diketo-D-gluconic acid reductase A OS=Escherichia coli (strain K12) GN=dkgA PE=1 SV=3	sp|Q46857|DKGA_ECOLI	123.14	20	7	3	2.39	1.62	3	1	0.68	3594152	174.9
TRUE	ADP-L-glycero-D-manno-heptose-6-epimerase OS=Escherichia coli (strain K12) GN=hldD PE=1 SV=1	sp|P67910|HLDD_ECOLI	122.203	10.3226	3	3	1.79	0.38	3	0.63	0.14	2121117	60.3
TRUE	Glucose-specific phosphotransferase enzyme IIA component OS=Escherichia coli (strain K12) GN=crr PE=1 SV=2	sp|P69783|PTGA_ECOLI	121.01	25.4438	5	2	0.71	0.15	2	1.54	0.32	12934887	256.4
TRUE	Uncharacterized protein ygfK OS=Escherichia coli (strain K12) GN=ygfK PE=4 SV=1	sp|Q46811|YGFK_ECOLI	120.51	6.10465	8	5	0.61	0.12	5	1.94	0.37	11254714	430.2
TRUE	Aconitate hydratase 1 OS=Escherichia coli (strain K12) GN=acnA PE=1 SV=3	sp|P25516|ACON1_ECOLI	119.923	7.07071	11	6	0.71	0.25	6	2.43	0.84	4409360	280
TRUE	Malate synthase G OS=Escherichia coli (strain K12) GN=glcB PE=1 SV=3	sp|P37330|MASZ_ECOLI	119.413	10.3734	12	8	0.78	0.06	8	1.34	0.1	5288598	316.7
TRUE	ATP-dependent protease La OS=Escherichia coli (strain K12) GN=lon PE=1 SV=1	sp|P0A9M0|LON_ECOLI	118.56	8.16327	6	4	2.15	0.68	4	0.65	0.21	7902605	245.8
TRUE	Uncharacterized protein ygeY OS=Escherichia coli (strain K12) GN=ygeY PE=3 SV=1	sp|P65807|YGEY_ECOLI	118.36	7.69231	4	4	0.29	0.11	4	5.44	2.05	5086750	194.5
TRUE	L-asparaginase 2 OS=Escherichia coli (strain K12) GN=ansB PE=1 SV=2	sp|P00805|ASPG2_ECOLI	118.133	14.9425	4	3	2.11	0.34	3	0.51	0.08	1470306	85.2
TRUE	50S ribosomal protein L17 OS=Escherichia coli (strain K12) GN=rplQ PE=1 SV=1	sp|P0AG44|RL17_ECOLI	115.724	18.1102	9	4	0.67	0.12	4	1.7	0.31	16622612	438.6
TRUE	Protein recA OS=Escherichia coli (strain K12) GN=recA PE=1 SV=2	sp|P0A7G6|RECA_ECOLI	115.577	10.1983	7	3	0.86	0.12	3	1.22	0.17	11936426	361.1
TRUE	Phosphoenolpyruvate carboxykinase [ATP] OS=Escherichia coli (strain K12) GN=pckA PE=1 SV=2	sp|P22259|PCKA_ECOLI	114.09	12.7778	6	5	1.11	0.19	5	1.03	0.17	6687292	125.5
TRUE	Aminopeptidase N OS=Escherichia coli (strain K12) GN=pepN PE=1 SV=2	sp|P04825|AMPN_ECOLI	113.68	8.04598	9	7	1.28	0.14	7	0.85	0.09	5108920	201
TRUE	Ferritin-1 OS=Escherichia coli (strain K12) GN=ftnA PE=1 SV=1	sp|P0A998|FTNA_ECOLI	113.03	16.3636	4	4	1.97	1.07	4	1.11	0.61	2560061	128.7
TRUE	50S ribosomal protein L24 OS=Escherichia coli (strain K12) GN=rplX PE=1 SV=2	sp|P60624|RL24_ECOLI	113	10.5769	3	1	0.97	0	1	1.03	0	1425796	84.4
TRUE	Uncharacterized protein yqjK OS=Escherichia coli (strain K12) GN=yqjK PE=4 SV=1	sp|Q47710|YQJK_ECOLI	112.19	11.1111	2	2	0.38	0.02	2	2.67	0.12	951372	32.8
TRUE	3-oxoacyl-[acyl-carrier-protein] synthase 1 OS=Escherichia coli (strain K12) GN=fabB PE=1 SV=1	sp|P0A953|FABB_ECOLI	112	8.12808	5	3	1.19	0.26	3	0.96	0.21	9333771	204.4
TRUE	Protein elaB OS=Escherichia coli (strain K12) GN=elaB PE=1 SV=1	sp|P0AEH5|ELAB_ECOLI	110.99	29.703	10	6	0.52	0.06	6	2.08	0.23	9678537	451.7
TRUE	DNA ligase OS=Escherichia coli (strain K12) GN=ligA PE=1 SV=2	sp|P15042|DNLJ_ECOLI	110.63	5.81222	4	4	19.87	36.61	4	0.73	1.35	3016744	645.2
TRUE	Cysteine synthase A OS=Escherichia coli (strain K12) GN=cysK PE=1 SV=2	sp|P0ABK5|CYSK_ECOLI	110.62	10.5263	2	2	0.65	0.13	2	1.65	0.33	979899	46.8
TRUE	50S ribosomal protein L7/L12 OS=Escherichia coli (strain K12) GN=rplL PE=1 SV=2	sp|P0A7K2|RL7_ECOLI	109.99	19.8347	5	5	0.84	0.46	5	2.99	1.64	3610090	119.8
TRUE	Deoxyribose-phosphate aldolase OS=Escherichia coli (strain K12) GN=deoC PE=1 SV=1	sp|P0A6L0|DEOC_ECOLI	109.463	17.7606	6	3	0.65	0.21	3	2	0.63	2373163	101.9
TRUE	Cold shock-like protein cspE OS=Escherichia coli (strain K12) GN=cspE PE=1 SV=2	sp|P0A972|CSPE_ECOLI	109.4	17.3913	3	2	1.079	0.008	2	0.927	0.007	3457477	103
TRUE	Outer membrane protein X OS=Escherichia coli (strain K12) GN=ompX PE=1 SV=1	sp|P0A917|OMPX_ECOLI	109.21	28.0702	5	4	0.67	0.14	4	1.75	0.37	6682019	172.2
TRUE	Outer membrane protein W OS=Escherichia coli (strain K12) GN=ompW PE=1 SV=1	sp|P0A915|OMPW_ECOLI	108.797	12.7358	3	3	0.71	0.02	3	1.42	0.05	3724187	120.6
TRUE	Formate dehydrogenase-O major subunit OS=Escherichia coli (strain K12) GN=fdoG PE=1 SV=5	sp|P32176|FDOG_ECOLI	108.72	5.21654	4	3	0.99	0.07	3	1.02	0.08	1359106	67.6
TRUE	Peroxiredoxin osmC OS=Escherichia coli (strain K12) GN=osmC PE=1 SV=2	sp|P0C0L2|OSMC_ECOLI	108.16	35.6643	5	5	0.91	0.1	5	1.17	0.13	6895850	160.9
TRUE	NADH-quinone oxidoreductase subunit G OS=Escherichia coli (strain K12) GN=nuoG PE=1 SV=4	sp|P33602|NUOG_ECOLI	107.92	4.29515	5	3	0.69	0.15	3	1.66	0.36	4041040	203.6
TRUE	Nucleoside-specific channel-forming protein tsx OS=Escherichia coli (strain K12) GN=tsx PE=1 SV=1	sp|P0A927|TSX_ECOLI	107.39	8.16327	2	2	0.97	0.19	2	1.11	0.22	1671600	51
TRUE	Universal stress protein F OS=Escherichia coli (strain K12) GN=uspF PE=1 SV=2	sp|P37903|USPF_ECOLI	106.86	11.8056	7	4	1.1	0.24	4	1.08	0.23	6321107	221.7
TRUE	50S ribosomal protein L28 OS=Escherichia coli (strain K12) GN=rpmB PE=1 SV=2	sp|P0A7M2|RL28_ECOLI	106.461	28.2051	8	4	0.85	0.003	4	1.177	0.005	8031464	459.1
TRUE	Dihydrolipoyllysine-residue acetyltransferase component of pyruvate dehydrogenase complex OS=Escherichia coli (strain K12) GN=aceF PE=1 SV=3	sp|P06959|ODP2_ECOLI	106.14	8.88889	6	3	0.58	0.05	3	1.78	0.15	5863592	164.9
TRUE	UTP--glucose-1-phosphate uridylyltransferase OS=Escherichia coli (strain K12) GN=galF PE=1 SV=1	sp|P0AAB6|GALF_ECOLI	106	6.06061	3	2	1	0.02	2	1	0.02	2457528	60.4
TRUE	Transketolase 1 OS=Escherichia coli (strain K12) GN=tktA PE=1 SV=5	sp|P27302|TKT1_ECOLI	105.97	4.82655	3	2	1	0.05	2	1	0.05	1924617	81.4
TRUE	Glutamine-binding periplasmic protein OS=Escherichia coli (strain K12) GN=glnH PE=1 SV=1	sp|P0AEQ3|GLNH_ECOLI	104.303	9.67742	4	2	0.635	0.004	2	1.58	0.01	2822384	83.3
TRUE	Thiol:disulfide interchange protein dsbA OS=Escherichia coli (strain K12) GN=dsbA PE=1 SV=1	sp|P0AEG4|DSBA_ECOLI	103.92	16.8269	4	2	0.57	0.39	2	3.47	2.41	3815400	182
TRUE	Chaperone protein htpG OS=Escherichia coli (strain K12) GN=htpG PE=1 SV=1	sp|P0A6Z3|HTPG_ECOLI	102.42	11.2179	7	5	1.73	0.42	5	0.75	0.18	4839982	238.9
TRUE	3-mercaptopyruvate sulfurtransferase OS=Escherichia coli (strain K12) GN=sseA PE=1 SV=3	sp|P31142|THTM_ECOLI	102.11	4.62633	2	2	0.99	0.09	2	1.03	0.1	1326323	73.9
TRUE	D-lactate dehydrogenase OS=Escherichia coli (strain K12) GN=ldhA PE=1 SV=1	sp|P52643|LDHD_ECOLI	101.88	9.72644	7	4	1.07	0.03	4	0.94	0.02	3565704	236.2
TRUE	Aldehyde dehydrogenase B OS=Escherichia coli (strain K12) GN=aldB PE=1 SV=2	sp|P37685|ALDB_ECOLI	100.723	8.59375	7	5	0.82	0.12	5	1.36	0.2	3431032	163
TRUE	Malonyl CoA-acyl carrier protein transacylase OS=Escherichia coli (strain K12) GN=fabD PE=1 SV=2	sp|P0AAI9|FABD_ECOLI	100.617	8.73786	3	2	1.25	0.1	2	0.81	0.06	2321901	85.3
TRUE	30S ribosomal protein S15 OS=Escherichia coli (strain K12) GN=rpsO PE=1 SV=2	sp|P0ADZ4|RS15_ECOLI	99.9	28.0899	13	5	0.95	0.12	5	1.13	0.14	24581704	679.9
TRUE	50S ribosomal protein L3 OS=Escherichia coli (strain K12) GN=rplC PE=1 SV=1	sp|P60438|RL3_ECOLI	99.6729	22.488	10	6	0.87	0.14	6	1.32	0.21	9200433	384.4
TRUE	50S ribosomal protein L21 OS=Escherichia coli (strain K12) GN=rplU PE=1 SV=1	sp|P0AG48|RL21_ECOLI	99.09	33.0097	8	5	1.11	0.28	5	1.19	0.3	11129663	264.8
TRUE	Uncharacterized lipoprotein ybaY OS=Escherichia coli (strain K12) GN=ybaY PE=1 SV=1	sp|P77717|YBAY_ECOLI	98.06	9.47368	2	2	0.681	0.008	2	1.47	0.02	3858953	115
TRUE	Putative outer membrane protein yedS OS=Escherichia coli (strain K12) GN=yedS PE=5 SV=3	sp|P76335|YEDS_ECOLI	97.2867	4.78589	9	3	0.65	0.04	3	1.57	0.11	20853902	615.4
TRUE	Cytoplasmic alpha-amylase OS=Escherichia coli (strain K12) GN=amyA PE=3 SV=3	sp|P26612|AMY2_ECOLI	96.79	2.22222	2	1	0.96	0	1	1.05	0	411980	44.3
TRUE	Seryl-tRNA synthetase OS=Escherichia coli (strain K12) GN=serS PE=1 SV=1	sp|P0A8L1|SYS_ECOLI	96.56	11.6279	8	7	1.15	0.15	7	0.98	0.13	5787030	189.5
TRUE	GTP-binding protein lepA OS=Escherichia coli (strain K12) GN=lepA PE=1 SV=1	sp|P60785|LEPA_ECOLI	96.48	7.67947	7	5	1.97	0.39	5	0.61	0.12	1693823	148.8
TRUE	NADH-quinone oxidoreductase subunit H OS=Escherichia coli (strain K12) GN=nuoH PE=1 SV=1	sp|P0AFD4|NUOH_ECOLI	96.06	2.76923	4	3	0.36	0.08	3	3.15	0.68	3438497	265.5
TRUE	Translation initiation factor IF-3 OS=Escherichia coli (strain K12) GN=infC PE=1 SV=1	sp|P0A707|IF3_ECOLI	94.39	19.4444	3	2	0.834	0.003	2	1.199	0.004	1719053	85.5
TRUE	Cytochrome d ubiquinol oxidase subunit 2 OS=Escherichia coli (strain K12) GN=cydB PE=1 SV=1	sp|P0ABK2|CYDB_ECOLI	94.35	3.69393	3	2	0.83	0.06	2	1.22	0.08	2914498	99.1
TRUE	Biosynthetic arginine decarboxylase OS=Escherichia coli (strain K12) GN=speA PE=1 SV=2	sp|P21170|SPEA_ECOLI	94.0833	6.38298	6	5	0.49	0.24	5	4.42	2.15	2547908	183.9
TRUE	Glucosamine--fructose-6-phosphate aminotransferase [isomerizing] OS=Escherichia coli (strain K12) GN=glmS PE=1 SV=4	sp|P17169|GLMS_ECOLI	93.8	4.26929	3	2	1.33	0.22	2	0.8	0.13	1608253	70.2
TRUE	Respiratory nitrate reductase 1 alpha chain OS=Escherichia coli (strain K12) GN=narG PE=1 SV=4	sp|P09152|NARG_ECOLI	92.72	5.45309	7	4	1.19	0.12	4	0.88	0.09	2070400	160.4
TRUE	Putative outer membrane porin protein nmpC OS=Escherichia coli (strain K12) GN=nmpC PE=5 SV=2	sp|P21420|NMPC_ECOLI	91.79	9.31507	10	5	1.8	0.97	5	1.37	0.74	20871207	790
TRUE	FKBP-type 22 kDa peptidyl-prolyl cis-trans isomerase OS=Escherichia coli (strain K12) GN=fklB PE=1 SV=2	sp|P0A9L3|FKBB_ECOLI	91.11	12.1359	3	1	1.1	0	1	0.91	0	3079376	72.9
TRUE	Aminomethyltransferase OS=Escherichia coli (strain K12) GN=gcvT PE=1 SV=3	sp|P27248|GCST_ECOLI	91	5.21978	2	2	0.58	0.11	2	1.85	0.34	1699370	51.2
TRUE	PTS system mannitol-specific EIICBA component OS=Escherichia coli (strain K12) GN=mtlA PE=1 SV=1	sp|P00550|PTM3C_ECOLI	90.75	7.06436	7	5	4.03	2.9	5	0.89	0.64	5732272	215.6
TRUE	Dihydrolipoyllysine-residue succinyltransferase component of 2-oxoglutarate dehydrogenase complex OS=Escherichia coli (strain K12) GN=sucB PE=1 SV=2	sp|P0AFG6|ODO2_ECOLI	90.52	12.0988	7	6	0.72	0.1	6	1.53	0.2	24945005	1103.2
TRUE	Uncharacterized GST-like protein yghU OS=Escherichia coli (strain K12) GN=yghU PE=1 SV=2	sp|Q46845|YGHU_ECOLI	90.3	10.4167	4	2	0.817	0.002	2	1.224	0.003	3266393	109.4
TRUE	Tryptophanyl-tRNA synthetase OS=Escherichia coli (strain K12) GN=trpS PE=1 SV=3	sp|P00954|SYW_ECOLI	90.21	12.2754	4	2	1.37	0.16	2	0.75	0.09	2499329	65.4
TRUE	UPF0381 protein yfcZ OS=Escherichia coli (strain K12) GN=yfcZ PE=3 SV=1	sp|P0AD33|YFCZ_ECOLI	88.86	27.6596	3	2	1.14	0.06	2	0.88	0.05	1813649	54
TRUE	Transketolase 2 OS=Escherichia coli (strain K12) GN=tktB PE=1 SV=1	sp|P33570|TKT2_ECOLI	88.26	10.045	6	4	0.78	0.1	4	1.36	0.17	5596274	194.2
TRUE	UPF0135 protein ybgI OS=Escherichia coli (strain K12) GN=ybgI PE=1 SV=1	sp|P0AFP6|YBGI_ECOLI	88.2	12.1457	3	3	0.97	0.16	3	1.12	0.19	2033847	117.2
TRUE	Integration host factor subunit alpha OS=Escherichia coli (strain K12) GN=ihfA PE=1 SV=1	sp|P0A6X7|IHFA_ECOLI	87.89	29.2929	5	3	1.3	0.16	3	0.81	0.1	3822037	132.9
TRUE	Uncharacterized lipoprotein ybjP OS=Escherichia coli (strain K12) GN=ybjP PE=1 SV=1	sp|P75818|YBJP_ECOLI	87.58	23.9766	3	3	0.58	0.06	3	1.8	0.19	3284914	51.6
TRUE	Threonyl-tRNA synthetase OS=Escherichia coli (strain K12) GN=thrS PE=1 SV=1	sp|P0A8M3|SYT_ECOLI	87.35	4.82866	6	3	1.33	0.06	3	0.76	0.04	2567252	189
TRUE	Transcription elongation protein nusA OS=Escherichia coli (strain K12) GN=nusA PE=1 SV=1	sp|P0AFF6|NUSA_ECOLI	87.14	4.84848	3	2	0.89	0.31	2	1.41	0.5	2453802	46.7
TRUE	Uncharacterized lipoprotein yajG OS=Escherichia coli (strain K12) GN=yajG PE=4 SV=1	sp|P0ADA5|YAJG_ECOLI	87.07	8.33333	5	2	1.05	0.08	2	0.96	0.07	2338575	106.6
TRUE	Outer membrane protease ompP OS=Escherichia coli (strain K12) GN=ompP PE=1 SV=2	sp|P34210|OMPP_ECOLI	87.03	3.49206	1	1	5.77	0	1	0.17	0	660897	36.9
TRUE	Glutaredoxin-2 OS=Escherichia coli (strain K12) GN=grxB PE=1 SV=1	sp|P0AC59|GLRX2_ECOLI	86.66	21.3953	7	5	0.9	0.15	5	1.27	0.21	4078684	168.1
TRUE	ATP-dependent RNA helicase srmB OS=Escherichia coli (strain K12) GN=srmB PE=1 SV=1	sp|P21507|SRMB_ECOLI	86.48	9.68468	4	3	0.77	0.28	3	1.83	0.67	1509606	110.3
TRUE	Leucyl-tRNA synthetase OS=Escherichia coli (strain K12) GN=leuS PE=1 SV=2	sp|P07813|SYL_ECOLI	86.38	5.11628	5	3	0.99	0.12	3	1.05	0.12	2245987	114.9
TRUE	Uncharacterized metalloprotease yggG OS=Escherichia coli (strain K12) GN=yggG PE=1 SV=2	sp|P25894|YGGG_ECOLI	85.22	12.3016	3	2	6.47	14.28	2	1.66	3.67	2197669	54
TRUE	UPF0307 protein yjgA OS=Escherichia coli (strain K12) GN=yjgA PE=1 SV=1	sp|P0A8X0|YJGA_ECOLI	85.01	12.0219	5	3	0.8	0.08	3	1.28	0.13	1471302	72.3
TRUE	Acetate kinase OS=Escherichia coli (strain K12) GN=ackA PE=1 SV=1	sp|P0A6A3|ACKA_ECOLI	84.32	8.75	2	2	0.725	0.006	2	1.38	0.01	1328123	4.1
TRUE	Mannose permease IID component OS=Escherichia coli (strain K12) GN=manZ PE=1 SV=1	sp|P69805|PTND_ECOLI	83.04	8.39161	4	2	0.76	0.06	2	1.34	0.11	3692521	156.6
TRUE	Sec-independent protein translocase protein tatA OS=Escherichia coli (strain K12) GN=tatA PE=1 SV=1	sp|P69428|TATA_ECOLI	82.83	14.6067	1	1	0.95	0	1	1.06	0	557639	38.1
TRUE	UPF0304 protein yfbU OS=Escherichia coli (strain K12) GN=yfbU PE=1 SV=1	sp|P0A8W8|YFBU_ECOLI	82.18	12.1951	2	1	0.72	0	1	1.39	0	665680	26.5
TRUE	Adenylosuccinate lyase OS=Escherichia coli (strain K12) GN=purB PE=1 SV=1	sp|P0AB89|PUR8_ECOLI	81.52	9.21053	4	2	0.61	0.41	2	3.16	2.15	827257	126.4
TRUE	4-hydroxy-3-methylbut-2-en-1-yl diphosphate synthase OS=Escherichia coli (strain K12) GN=ispG PE=1 SV=1	sp|P62620|ISPG_ECOLI	81.34	5.37634	4	2	0.78	0.06	2	1.3	0.09	2307405	117.1
TRUE	50S ribosomal protein L35 OS=Escherichia coli (strain K12) GN=rpmI PE=1 SV=2	sp|P0A7Q1|RL35_ECOLI	80.98	20	1	1	2.14	0	1	0.47	0	2643591	58.8
TRUE	D-alanyl-D-alanine carboxypeptidase dacA OS=Escherichia coli (strain K12) GN=dacA PE=1 SV=1	sp|P0AEB2|DACA_ECOLI	80.8633	5.21092	10	4	1.03	0.02	4	0.97	0.02	15663926	502.3
TRUE	30S ribosomal protein S19 OS=Escherichia coli (strain K12) GN=rpsS PE=1 SV=2	sp|P0A7U3|RS19_ECOLI	80.85	28.2609	5	4	0.74	0.05	4	1.38	0.09	9158107	216.3
TRUE	Galactitol permease IIC component OS=Escherichia coli (strain K12) GN=gatC PE=1 SV=1	sp|P69831|PTKC_ECOLI	80.58	6.65188	9	3	1.02	0.12	3	1.02	0.12	8632579	394
TRUE	Uncharacterized protein yeaG OS=Escherichia coli (strain K12) GN=yeaG PE=3 SV=1	sp|P0ACY3|YEAG_ECOLI	79.86	10.559	10	6	1.97	0.48	6	0.69	0.17	4113063	207.6
TRUE	Long-chain fatty acid transport protein OS=Escherichia coli (strain K12) GN=fadL PE=1 SV=5	sp|P10384|FADL_ECOLI	79.73	5.8296	3	1	0.26	0	1	3.85	0	3862683	151.2
TRUE	Cold shock-like protein cspC OS=Escherichia coli (strain K12) GN=cspC PE=1 SV=2	sp|P0A9Y6|CSPC_ECOLI	79.6	17.3913	2	1	0.92	0	1	1.08	0	5145735	89.1
TRUE	UPF0169 lipoprotein yfiO OS=Escherichia coli (strain K12) GN=yfiO PE=1 SV=1	sp|P0AC02|YFIO_ECOLI	79.58	11.0204	4	2	0.82	0.08	2	1.24	0.13	3219434	94.4
TRUE	Glucose-1-phosphatase OS=Escherichia coli (strain K12) GN=agp PE=1 SV=1	sp|P19926|AGP_ECOLI	79.05	8.23245	4	2	0.575	0.009	2	1.74	0.03	2013254	145.5
TRUE	Phosphoheptose isomerase OS=Escherichia coli (strain K12) GN=gmhA PE=1 SV=1	sp|P63224|GMHA_ECOLI	78.73	5.20833	1	1	1.87	0	1	0.54	0	1904117	78.2
TRUE	Triosephosphate isomerase OS=Escherichia coli (strain K12) GN=tpiA PE=1 SV=1	sp|P0A858|TPIS_ECOLI	78.55	22.3529	12	8	1	0.18	8	1.25	0.22	6655536	546
TRUE	Chain length determinant protein OS=Escherichia coli (strain K12) GN=wzzB PE=1 SV=2	sp|P76372|WZZB_ECOLI	78.43	6.74847	2	2	1.42	0.17	2	0.72	0.09	758937	26.5
TRUE	Alpha,alpha-trehalose-phosphate synthase [UDP-forming] OS=Escherichia coli (strain K12) GN=otsA PE=1 SV=3	sp|P31677|OTSA_ECOLI	78.31	7.59494	4	1	0.85	0	1	1.17	0	1428446	76.8
TRUE	Glycerophosphoryl diester phosphodiesterase OS=Escherichia coli (strain K12) GN=glpQ PE=1 SV=2	sp|P09394|GLPQ_ECOLI	77.85	3.63128	2	1	1.31	0	1	0.77	0	640082	45.2
TRUE	UPF0325 protein yaeH OS=Escherichia coli (strain K12) GN=yaeH PE=3 SV=1	sp|P62768|YAEH_ECOLI	77.47	33.5938	6	3	0.94	0.19	3	1.19	0.24	10713089	199
TRUE	Alkyl hydroperoxide reductase subunit F OS=Escherichia coli (strain K12) GN=ahpF PE=1 SV=2	sp|P35340|AHPF_ECOLI	77.08	5.75816	3	2	1.27	6.04	2	36.46	173.56	839887	70.8
TRUE	50S ribosomal protein L11 OS=Escherichia coli (strain K12) GN=rplK PE=1 SV=2	sp|P0A7J7|RL11_ECOLI	76.4833	28.169	5	4	0.89	0.1	4	1.18	0.14	14237952	208.3
TRUE	2-methylcitrate synthase OS=Escherichia coli (strain K12) GN=prpC PE=1 SV=2	sp|P31660|PRPC_ECOLI	74.97	2.31362	2	1	1.85	0	1	0.54	0	493863	29
TRUE	Protein ydgA OS=Escherichia coli (strain K12) GN=ydgA PE=1 SV=1	sp|P77804|YDGA_ECOLI	74.87	5.17928	3	3	0.69	0.03	3	1.47	0.05	1124782	51.5
TRUE	Glucokinase OS=Escherichia coli (strain K12) GN=glk PE=1 SV=1	sp|P0A6V8|GLK_ECOLI	74.53	3.73832	2	1	0.33	0	1	3.03	0	2274921	51.1
TRUE	Antigen 43 OS=Escherichia coli (strain K12) GN=flu PE=1 SV=3	sp|P39180|AG43_ECOLI	74.44	5.19731	4	2	17.44	1.64	2	0.058	0.006	2581189	182.5
TRUE	Outer membrane protein tolC OS=Escherichia coli (strain K12) GN=tolC PE=1 SV=3	sp|P02930|TOLC_ECOLI	73.96	4.25963	3	2	0.28	0.03	2	3.69	0.36	1333142	56.5
TRUE	3-oxoacyl-[acyl-carrier-protein] reductase OS=Escherichia coli (strain K12) GN=fabG PE=1 SV=1	sp|P0AEK2|FABG_ECOLI	73.76	26.2295	4	3	1.01	0.08	3	1.01	0.08	1510048	82.3
TRUE	ATP synthase subunit beta OS=Escherichia coli (strain K12) GN=atpD PE=1 SV=2	sp|P0ABB4|ATPB_ECOLI	73.42	11.087	4	4	0.99	0.13	4	1.07	0.14	2616668	59.6
TRUE	Low affinity tryptophan permease OS=Escherichia coli (strain K12) GN=tnaB PE=1 SV=1	sp|P23173|TNAB_ECOLI	73.18	3.37349	1	1	0.79	0	1	1.27	0	701167	27.8
TRUE	Uncharacterized protein yjbR OS=Escherichia coli (strain K12) GN=yjbR PE=1 SV=1	sp|P0AF50|YJBR_ECOLI	72.11	12.7119	2	2	1.42	0.01	2	0.703	0.005	2444482	49.8
TRUE	Protein hfq OS=Escherichia coli (strain K12) GN=hfq PE=1 SV=2	sp|P0A6X3|HFQ_ECOLI	71.81	12.7451	2	2	0.89	0.25	2	1.3	0.36	2075222	84.8
TRUE	Anaerobic C4-dicarboxylate transporter dcuB OS=Escherichia coli (strain K12) GN=dcuB PE=1 SV=1	sp|P0ABN9|DCUB_ECOLI	71.79	2.9148	1	1	0.87	0	1	1.16	0	437204	12.8
TRUE	N utilization substance protein B OS=Escherichia coli (strain K12) GN=nusB PE=1 SV=1	sp|P0A780|NUSB_ECOLI	71.33	7.19424	1	1	1.32	0	1	0.76	0	381516	27.7
TRUE	PTS system N-acetylglucosamine-specific EIICBA component OS=Escherichia coli (strain K12) GN=nagE PE=4 SV=1	sp|P09323|PTW3C_ECOLI	71.28	5.09259	2	1	0.89	0	1	1.13	0	693220	12.3
TRUE	Galactitol-specific phosphotransferase enzyme IIB component OS=Escherichia coli (strain K12) GN=gatB PE=1 SV=2	sp|P37188|PTKB_ECOLI	71.26	24.4681	6	5	1.21	0.05	5	0.83	0.03	34418371	454.9
TRUE	Cytidine deaminase OS=Escherichia coli (strain K12) GN=cdd PE=1 SV=1	sp|P0ABF6|CDD_ECOLI	70.57	4.42177	1	1	0.55	0	1	1.82	0	1081418	14.7
TRUE	Phage shock protein A OS=Escherichia coli (strain K12) GN=pspA PE=1 SV=2	sp|P0AFM6|PSPA_ECOLI	70.32	11.2613	6	4	0.84	0.06	4	1.21	0.08	3957884	227.5
TRUE	High frequency lysogenization protein hflD OS=Escherichia coli (strain K12) GN=hflD PE=1 SV=1	sp|P25746|HFLD_ECOLI	69.87	7.04225	1	1	1.14	0	1	0.88	0	198449	24.5
TRUE	Delta-aminolevulinic acid dehydratase OS=Escherichia coli (strain K12) GN=hemB PE=1 SV=2	sp|P0ACB2|HEM2_ECOLI	69.8	3.7037	1	1	1.81	0	1	0.55	0	1009463	58.8
TRUE	tRNA-modifying protein ygfZ OS=Escherichia coli (strain K12) GN=ygfZ PE=1 SV=2	sp|P0ADE8|YGFZ_ECOLI	69.27	9.81595	6	4	0.66	0.26	4	2.45	0.96	1474537	400.8
TRUE	Ribosome modulation factor OS=Escherichia coli (strain K12) GN=rmf PE=1 SV=1	sp|P0AFW2|RMF_ECOLI	69.04	14.5455	2	2	1.59	0.1	2	0.63	0.04	771931	41.6
TRUE	D-amino acid dehydrogenase small subunit OS=Escherichia coli (strain K12) GN=dadA PE=2 SV=1	sp|P0A6J5|DADA_ECOLI	68.91	7.63889	3	3	1.16	0.27	3	1	0.23	578315	55.2
TRUE	Glutaredoxin-4 OS=Escherichia coli (strain K12) GN=grxD PE=1 SV=1	sp|P0AC69|GLRX4_ECOLI	68.86	18.2609	3	2	1.41	0.51	2	0.9	0.33	3252513	174.2
TRUE	Peptidyl-prolyl cis-trans isomerase D OS=Escherichia coli (strain K12) GN=ppiD PE=1 SV=1	sp|P0ADY1|PPID_ECOLI	68.5	7.22311	9	3	0.92	0.17	3	1.19	0.22	5570592	284.5
TRUE	Uncharacterized zinc-type alcohol dehydrogenase-like protein yahK OS=Escherichia coli (strain K12) GN=yahK PE=1 SV=1	sp|P75691|YAHK_ECOLI	68.48	10.3152	3	3	0.82	0.3	3	1.71	0.62	1983349	53.5
TRUE	Enhancing lycopene biosynthesis protein 2 OS=Escherichia coli (strain K12) GN=elbB PE=1 SV=1	sp|P0ABU5|ELBB_ECOLI	68.45	5.99078	6	4	0.71	0.09	4	1.5	0.2	2286690	239.2
TRUE	Glutamyl-tRNA synthetase OS=Escherichia coli (strain K12) GN=gltX PE=1 SV=1	sp|P04805|SYE_ECOLI	68.42	13.5881	10	6	0.94	0.09	6	1.12	0.11	5486189	279.4
TRUE	Prolyl-tRNA synthetase OS=Escherichia coli (strain K12) GN=proS PE=1 SV=4	sp|P16659|SYP_ECOLI	68.17	3.84615	3	3	0.67	0.52	3	4.17	3.23	1141089	68.1
TRUE	Uncharacterized protein ygiM OS=Escherichia coli (strain K12) GN=ygiM PE=4 SV=1	REVERSE_sp|P0ADT8|YGIM_ECOLI	67.9633	10.6796	3	2	0.04	0.009	2	27.02	5.82	14970701	282.8
TRUE	Cell division protein ftsX OS=Escherichia coli (strain K12) GN=ftsX PE=1 SV=1	sp|P0AC30|FTSX_ECOLI	67.93	2.84091	1	1	0.48	0	1	2.07	0	169834	20.8
TRUE	Hypoxanthine phosphoribosyltransferase OS=Escherichia coli (strain K12) GN=hpt PE=1 SV=1	sp|P0A9M2|HPRT_ECOLI	66.21	3.37079	4	2	1.08	0.23	2	1.01	0.22	1112503	175.2
TRUE	Peptidyl-prolyl cis-trans isomerase C OS=Escherichia coli (strain K12) GN=ppiC PE=1 SV=2	sp|P0A9L5|PPIC_ECOLI	66.18	10.7527	2	1	1.32	0	1	0.76	0	525179	41.7
TRUE	Catalase HPII OS=Escherichia coli (strain K12) GN=katE PE=1 SV=1	sp|P21179|CATE_ECOLI	66.12	6.5073	6	5	0.93	0.13	5	1.17	0.16	4805330	148.1
TRUE	Uncharacterized protein ygjQ OS=Escherichia coli (strain K12) GN=ygjQ PE=4 SV=1	sp|P42598|YGJQ_ECOLI	66.08	6.95652	4	3	0.1	0.02	3	10.94	1.74	7599860	176.6
TRUE	Glucosamine-6-phosphate deaminase OS=Escherichia coli (strain K12) GN=nagB PE=1 SV=1	sp|P0A759|NAGB_ECOLI	66.04	4.13534	1	1	1	0	1	1	0	296294	12
TRUE	Succinate dehydrogenase flavoprotein subunit OS=Escherichia coli (strain K12) GN=sdhA PE=1 SV=1	sp|P0AC41|DHSA_ECOLI	65.9167	10.3741	8	6	0.58	0.15	6	2.43	0.63	8903621	264
TRUE	Fumarate hydratase class I, aerobic OS=Escherichia coli (strain K12) GN=fumA PE=1 SV=2	sp|P0AC33|FUMA_ECOLI	65.83	11.3139	7	4	0.92	0.09	4	1.13	0.11	3476357	178.5
TRUE	50S ribosomal protein L30 OS=Escherichia coli (strain K12) GN=rpmD PE=1 SV=2	sp|P0AG51|RL30_ECOLI	65.26	15.2542	3	2	0.86	0.04	2	1.16	0.05	7719411	491.6
TRUE	Stringent starvation protein A OS=Escherichia coli (strain K12) GN=sspA PE=1 SV=2	sp|P0ACA3|SSPA_ECOLI	65.15	8.96226	2	2	2.6	1.54	2	0.65	0.38	1881082	51.5
TRUE	Protein traD OS=Escherichia coli (strain K12) GN=traD PE=1 SV=4	sp|P09130|TRAD1_ECOLI	65.11	6.55509	5	3	2.3	1.04	3	0.7	0.31	1757818	94.8
TRUE	Glucose-6-phosphate 1-dehydrogenase OS=Escherichia coli (strain K12) GN=zwf PE=1 SV=1	sp|P0AC53|G6PD_ECOLI	64.89	10.5906	5	3	1.37	0.44	3	0.96	0.31	2916054	224.4
TRUE	Transcriptional regulatory protein ompR OS=Escherichia coli (strain K12) GN=ompR PE=1 SV=1	sp|P0AA16|OMPR_ECOLI	64.56	16.7364	3	3	0.98	0.41	3	1.56	0.65	1862486	46.2
TRUE	30S ribosomal protein S6 OS=Escherichia coli (strain K12) GN=rpsF PE=1 SV=1	sp|P02358|RS6_ECOLI	64.46	20.7407	8	3	1.82	0.61	3	0.74	0.25	11114273	213.2
TRUE	Phosphate acetyltransferase OS=Escherichia coli (strain K12) GN=pta PE=1 SV=2	sp|P0A9M8|PTA_ECOLI	64.4267	8.68347	7	5	0.77	0.07	5	1.34	0.11	4026284	189.3
TRUE	Septum site-determining protein minD OS=Escherichia coli (strain K12) GN=minD PE=1 SV=2	sp|P0AEZ3|MIND_ECOLI	64.4067	17.037	5	3	1.1	0.05	3	0.91	0.04	4395296	151.2
TRUE	Protein AidB OS=Escherichia coli (strain K12) GN=aidB PE=1 SV=3	sp|P33224|AIDB_ECOLI	63.67	5.36044	4	2	0.79	0.13	2	1.34	0.22	2218022	88.5
TRUE	Uncharacterized protein yfeY OS=Escherichia coli (strain K12) GN=yfeY PE=1 SV=1	sp|P76537|YFEY_ECOLI	63.66	15.1832	2	1	0.59	0	1	1.7	0	301869	58.1
TRUE	Adenosine deaminase OS=Escherichia coli (strain K12) GN=add PE=3 SV=2	sp|P22333|ADD_ECOLI	63.31	3.3033	1	1	1.85	0	1	0.54	0	1549088	33.2
TRUE	Valyl-tRNA synthetase OS=Escherichia coli (strain K12) GN=valS PE=1 SV=2	sp|P07118|SYV_ECOLI	62.86	5.57308	5	4	0.64	0.08	4	1.67	0.22	2267317	119.8
TRUE	2,4-dienoyl-CoA reductase [NADPH] OS=Escherichia coli (strain K12) GN=fadH PE=1 SV=3	sp|P42593|FADH_ECOLI	62.58	2.97619	2	1	0.19	0	1	5.39	0	972235	31.7
TRUE	Methionyl-tRNA synthetase OS=Escherichia coli (strain K12) GN=metG PE=1 SV=2	sp|P00959|SYM_ECOLI	62.41	2.51108	6	2	0.71	0.03	2	1.41	0.06	2081040	242.7
TRUE	Dihydrodipicolinate reductase OS=Escherichia coli (strain K12) GN=dapB PE=1 SV=1	sp|P04036|DAPB_ECOLI	62.25	2.9304	2	1	0.73	0	1	1.38	0	343798	24.8
TRUE	Oligopeptidase A OS=Escherichia coli (strain K12) GN=prlC PE=3 SV=3	sp|P27298|OPDA_ECOLI	62.22	6.02941	5	4	0.65	0.55	4	5.85	4.9	2640305	81.9
TRUE	Polyribonucleotide nucleotidyltransferase OS=Escherichia coli (strain K12) GN=pnp PE=1 SV=3	sp|P05055|PNP_ECOLI	62.11	3.51617	2	2	0.94	0.08	2	1.08	0.09	7082314	87.4
TRUE	Uncharacterized ABC transporter ATP-binding protein yheS OS=Escherichia coli (strain K12) GN=yheS PE=1 SV=1	sp|P63389|YHES_ECOLI	61.89	12.5589	10	5	1.78	0.62	5	0.9	0.31	6367799	265.1
TRUE	(3R)-hydroxymyristoyl-[acyl-carrier-protein] dehydratase OS=Escherichia coli (strain K12) GN=fabZ PE=1 SV=1	sp|P0A6Q6|FABZ_ECOLI	61.7467	13.9073	5	2	0.95	0.09	2	1.06	0.1	5778977	188.9
TRUE	ATP synthase gamma chain OS=Escherichia coli (strain K12) GN=atpG PE=1 SV=1	sp|P0ABA6|ATPG_ECOLI	61.67	11.1498	2	2	1.34	0.32	2	0.83	0.2	1040532	49.8
TRUE	Ubiquinol oxidase subunit 2 OS=Escherichia coli (strain K12) GN=cyoA PE=1 SV=1	sp|P0ABJ1|CYOA_ECOLI	61.26	2.85714	3	2	1.11	0.25	2	1	0.23	2594872	102.3
TRUE	Probable ATP-dependent helicase lhr OS=Escherichia coli (strain K12) GN=lhr PE=3 SV=2	REVERSE_sp|P30015|LHR_ECOLI	61.2333	2.79584	6	2	0.0456	0.0005	2	21.94	0.24	5276096	162.4
TRUE	Glutaminyl-tRNA synthetase OS=Escherichia coli (strain K12) GN=glnS PE=1 SV=3	sp|P00962|SYQ_ECOLI	61.16	7.76173	4	3	1.42	1.1	3	2	1.56	832792	68.1
TRUE	Glycerol-3-phosphate transporter OS=Escherichia coli (strain K12) GN=glpT PE=1 SV=1	sp|P08194|GLPT_ECOLI	61	4.42478	2	2	0.628	0.001	2	1.593	0.003	691258	29.9
TRUE	Nitrogen regulatory protein OS=Escherichia coli (strain K12) GN=ptsN PE=1 SV=1	sp|P69829|PTSN_ECOLI	60.45	6.74847	1	1	0.81	0	1	1.24	0	479082	28.3
TRUE	Glycine dehydrogenase [decarboxylating] OS=Escherichia coli (strain K12) GN=gcvP PE=1 SV=3	sp|P33195|GCSP_ECOLI	59.76	7.94148	11	6	0.81	0.1	6	1.36	0.18	7782609	240.3
TRUE	Bifunctional aspartokinase/homoserine dehydrogenase 1 OS=Escherichia coli (strain K12) GN=thrA PE=1 SV=2	sp|P00561|AK1H_ECOLI	59.67	2.56098	2	1	1.74	0	1	0.58	0	1748555	116
TRUE	Peptide chain release factor 2 OS=Escherichia coli (strain K12) GN=prfB PE=1 SV=3	sp|P07012|RF2_ECOLI	59.01	4.38356	2	2	0.96	0.09	2	1.06	0.1	1507560	40.9
TRUE	Translation initiation factor IF-2 OS=Escherichia coli (strain K12) GN=infB PE=1 SV=1	sp|P0A705|IF2_ECOLI	58.79	3.25843	3	3	2.55	1.33	3	0.71	0.37	3378128	75
TRUE	Probable acrEF/envCD operon repressor OS=Escherichia coli (strain K12) GN=envR PE=1 SV=1	sp|P0ACT2|ENVR_ECOLI	58.74	5	5	3	0.97	0.11	3	1.07	0.12	2688787	149.1
TRUE	Aerobic C4-dicarboxylate transport protein OS=Escherichia coli (strain K12) GN=dctA PE=1 SV=1	sp|P0A830|DCTA_ECOLI	58.32	1.86916	1	1	0.87	0	1	1.15	0	432003	35
TRUE	Spermidine/putrescine-binding periplasmic protein OS=Escherichia coli (strain K12) GN=potD PE=1 SV=1	sp|P0AFK9|POTD_ECOLI	58.19	11.4943	3	2	0.52	0.4	2	4.17	3.2	1022960	74
TRUE	Probable quinol monooxygenase ygiN OS=Escherichia coli (strain K12) GN=ygiN PE=1 SV=1	sp|P0ADU2|YGIN_ECOLI	58.0233	12.5	4	2	0.74	0.09	2	1.38	0.16	1613212	79.5
TRUE	Single-stranded DNA-binding protein OS=Escherichia coli (strain K12) GN=ssb PE=1 SV=2	sp|P0AGE0|SSB_ECOLI	57.91	7.86517	1	1	0.54	0	1	1.84	0	337088	21.2
TRUE	NADP-dependent malic enzyme OS=Escherichia coli (strain K12) GN=maeB PE=1 SV=1	sp|P76558|MAO2_ECOLI	57.84	3.55731	4	3	0.49	0.01	3	2.05	0.04	2912698	66.2
TRUE	Hydrogenase 2 maturation protease OS=Escherichia coli (strain K12) GN=hybD PE=1 SV=2	sp|P37182|HYBD_ECOLI	57.26	11.5854	2	2	0.78	0.45	2	2.16	1.26	2583526	55
TRUE	Hydrogenase-2 large chain OS=Escherichia coli (strain K12) GN=hybC PE=1 SV=2	sp|P0ACE0|MBHM_ECOLI	57.1	6.87831	5	4	0.12	0.03	4	10.43	2.51	1551568	93.2
TRUE	D-alanyl-D-alanine carboxypeptidase dacC OS=Escherichia coli (strain K12) GN=dacC PE=1 SV=2	sp|P08506|DACC_ECOLI	57.0567	10.75	6	5	1.13	0.22	5	1.04	0.2	2740083	170
TRUE	Uncharacterized oxidoreductase ygjR OS=Escherichia coli (strain K12) GN=ygjR PE=3 SV=3	sp|P42599|YGJR_ECOLI	56.45	6.40244	2	1	0.88	0	1	1.14	0	671233	76.3
TRUE	Uncharacterized protein yfjI OS=Escherichia coli (strain K12) GN=yfjI PE=4 SV=1	REVERSE_sp|P52124|YFJI_ECOLI	56.43	5.54371	8	3	1.78	0.75	3	0.86	0.36	6507885	243.8
TRUE	Fumarate hydratase class II OS=Escherichia coli (strain K12) GN=fumC PE=1 SV=1	sp|P05042|FUMC_ECOLI	55.9	7.49465	5	5	2.2	1.16	5	1.09	0.58	1217631	87.2
TRUE	Chaperone protein skp OS=Escherichia coli (strain K12) GN=skp PE=1 SV=1	sp|P0AEU7|SKP_ECOLI	55.63	13.6646	5	4	0.77	0.33	4	2.24	0.96	2167034	176.4
TRUE	Chaperone-like protein hdeA OS=Escherichia coli (strain K12) GN=hdeA PE=1 SV=1	sp|P0AES9|HDEA_ECOLI	55.26	31.8182	2	2	1.15	0.06	2	0.87	0.05	1223546	65.7
TRUE	GMP synthase [glutamine-hydrolyzing] OS=Escherichia coli (strain K12) GN=guaA PE=1 SV=1	sp|P04079|GUAA_ECOLI	55.13	4.38095	6	4	0.94	0.08	4	1.1	0.09	5600676	334
TRUE	Protein tdcF OS=Escherichia coli (strain K12) GN=tdcF PE=1 SV=1	sp|P0AGL2|TDCF_ECOLI	55.1	10.0775	3	2	0.75	0.18	2	1.5	0.37	2182320	72.4
TRUE	Dihydrodipicolinate synthase OS=Escherichia coli (strain K12) GN=dapA PE=1 SV=1	sp|P0A6L2|DAPA_ECOLI	54.9333	19.1781	5	4	0.74	0.02	4	1.35	0.03	3346768	114.4
TRUE	Periplasmic dipeptide transport protein OS=Escherichia coli (strain K12) GN=dppA PE=1 SV=1	sp|P23847|DPPA_ECOLI	54.64	5.42056	8	3	0.95	0.33	3	1.43	0.49	5194127	201.1
TRUE	Uncharacterized protein yggD OS=Escherichia coli (strain K12) GN=yggD PE=1 SV=3	REVERSE_sp|P11663|YGGD_ECOLI	54.41	10.6509	1	1	1.37	0	1	0.73	0	1153066	71
TRUE	Preprotein translocase subunit secE OS=Escherichia coli (strain K12) GN=secE PE=1 SV=1	sp|P0AG96|SECE_ECOLI	54.38	7.08661	2	1	0.73	0	1	1.38	0	549009	66.7
TRUE	6-phosphofructokinase isozyme 2 OS=Escherichia coli (strain K12) GN=pfkB PE=1 SV=2	sp|P06999|K6PF2_ECOLI	54.24	10.6796	6	3	1.18	0.66	3	1.65	0.92	5544133	204.5
TRUE	2,3,4,5-tetrahydropyridine-2,6-dicarboxylate N-succinyltransferase OS=Escherichia coli (strain K12) GN=dapD PE=1 SV=1	sp|P0A9D8|DAPD_ECOLI	53.82	5.83942	2	1	2.4	0	1	0.42	0	1137505	32.4
TRUE	Ribonuclease R OS=Escherichia coli (strain K12) GN=rnr PE=1 SV=2	sp|P21499|RNR_ECOLI	53.8	3.56704	3	2	0.84	0.07	2	1.2	0.09	3456093	76.1
TRUE	Glycyl-tRNA synthetase alpha subunit OS=Escherichia coli (strain K12) GN=glyQ PE=1 SV=2	sp|P00960|SYGA_ECOLI	53.77	6.27063	1	1	1.46	0	1	0.68	0	217857	6
TRUE	Uncharacterized protein ygaM OS=Escherichia coli (strain K12) GN=ygaM PE=4 SV=1	sp|P0ADQ7|YGAM_ECOLI	53.73	11.5044	3	2	0.26	0.09	2	4.75	1.66	1387242	49.6
TRUE	Osmotically-inducible protein Y OS=Escherichia coli (strain K12) GN=osmY PE=1 SV=1	sp|P0AFH8|OSMY_ECOLI	53.62	15.4229	3	2	0.75	0.01	2	1.33	0.03	4918292	116.7
TRUE	Protein ydcF OS=Escherichia coli (strain K12) GN=ydcF PE=1 SV=3	sp|P34209|YDCF_ECOLI	53.14	4.13534	1	1	0.97	0	1	1.03	0	201177	16.5
TRUE	Hydrogenase-1 large chain OS=Escherichia coli (strain K12) GN=hyaB PE=1 SV=1	sp|P0ACD8|MBHL_ECOLI	53.04	7.70519	6	5	0.5	0.22	5	3.84	1.65	4155499	197.4
TRUE	Transcription termination factor rho OS=Escherichia coli (strain K12) GN=rho PE=1 SV=1	sp|P0AG30|RHO_ECOLI	52.2333	9.30788	5	3	0.71	0.44	3	2.98	1.82	2171405	98.3
TRUE	Protein gmr OS=Escherichia coli (strain K12) GN=gmr PE=4 SV=1	sp|P77334|GMR_ECOLI	52.17	7.71558	6	2	1.15	0.08	2	0.88	0.06	10169539	244
TRUE	KHG/KDPG aldolase OS=Escherichia coli (strain K12) GN=eda PE=1 SV=1	sp|P0A955|ALKH_ECOLI	52.15	6.10329	1	1	1.15	0	1	0.87	0	1243804	45.4
TRUE	Lipoprotein 34 OS=Escherichia coli (strain K12) GN=nlpB PE=1 SV=1	sp|P0A903|NLPB_ECOLI	52.11	8.13953	3	1	0.9	0	1	1.11	0	4705822	113.8
TRUE	Formate dehydrogenase, cytochrome b556(fdo) subunit OS=Escherichia coli (strain K12) GN=fdoI PE=1 SV=1	sp|P0AEL0|FDOI_ECOLI	51.55	3.31754	1	1	0.9	0	1	1.11	0	371767	16
TRUE	50S ribosomal protein L34 OS=Escherichia coli (strain K12) GN=rpmH PE=1 SV=1	sp|P0A7P5|RL34_ECOLI	51.44	17.3913	1	1	6.89	0	1	0.15	0	2160627	49.6
TRUE	NADH-quinone oxidoreductase subunit A OS=Escherichia coli (strain K12) GN=nuoA PE=3 SV=1	sp|P0AFC3|NUOA_ECOLI	51.13	6.80272	1	1	0.44	0	1	2.3	0	1380743	41.1
TRUE	Lactose permease OS=Escherichia coli (strain K12) GN=lacY PE=1 SV=1	sp|P02920|LACY_ECOLI	50.69	1.67866	3	1	1.46	0	1	0.69	0	1057786	60.1
TRUE	Protease 7 OS=Escherichia coli (strain K12) GN=ompT PE=1 SV=1	sp|P09169|OMPT_ECOLI	50.56	8.51735	3	3	1.52	0.08	3	0.66	0.04	1485397	19.2
TRUE	ABC transporter periplasmic-binding protein ytfQ OS=Escherichia coli (strain K12) GN=ytfQ PE=1 SV=1	sp|P39325|YTFQ_ECOLI	50.42	12.5786	7	4	0.54	0.08	4	2.01	0.3	4826231	149.4
TRUE	ATP-dependent hsl protease ATP-binding subunit hslU OS=Escherichia coli (strain K12) GN=hslU PE=1 SV=1	sp|P0A6H5|HSLU_ECOLI	50.42	6.32054	3	2	0.37	0.24	2	5.12	3.41	1843786	121.5
TRUE	Putative phosphotransferase ydiA OS=Escherichia coli (strain K12) GN=ydiA PE=1 SV=1	sp|P0A8A4|YDIA_ECOLI	50.38	9.02527	2	2	2.46	0.31	2	0.42	0.05	831446	18.2
TRUE	Uncharacterized ABC transporter ATP-binding protein yjjK OS=Escherichia coli (strain K12) GN=yjjK PE=1 SV=2	sp|P0A9W3|YJJK_ECOLI	50.1833	5.40541	3	3	1.05	0.35	3	1.27	0.43	838141	45.1
TRUE	6-phosphogluconolactonase OS=Escherichia coli (strain K12) GN=pgl PE=1 SV=2	sp|P52697|6PGL_ECOLI	49.41	11.4804	5	4	0.48	0.28	4	4.98	2.94	5977234	344.7
TRUE	Uncharacterized protein yciO OS=Escherichia coli (strain K12) GN=yciO PE=1 SV=1	sp|P0AFR4|YCIO_ECOLI	48.89	16.0194	3	2	1.53	0.63	2	0.87	0.36	3007496	80.8
TRUE	Cystine-binding periplasmic protein OS=Escherichia coli (strain K12) GN=fliY PE=1 SV=1	sp|P0AEM9|FLIY_ECOLI	48.77	13.1579	3	1	1.42	0	1	0.7	0	5890246	131.2
TRUE	CTP synthase OS=Escherichia coli (strain K12) GN=pyrG PE=1 SV=2	sp|P0A7E5|PYRG_ECOLI	48.69	5.87156	6	3	0.67	0.19	3	1.85	0.52	30769028	375.9
TRUE	Uncharacterized protein yqiC OS=Escherichia coli (strain K12) GN=yqiC PE=1 SV=2	sp|Q46868|YQIC_ECOLI	48.47	7.29167	1	1	1.16	0	1	0.87	0	848627	37.4
TRUE	Acriflavine resistance protein A OS=Escherichia coli (strain K12) GN=acrA PE=1 SV=1	sp|P0AE06|ACRA_ECOLI	48.24	8.06045	5	3	0.29	0.06	3	3.98	0.88	2229268	108.3
TRUE	2',3'-cyclic-nucleotide 2'-phosphodiesterase/3'-nucleotidase OS=Escherichia coli (strain K12) GN=cpdB PE=1 SV=2	sp|P08331|CPDB_ECOLI	48.1	4.9459	4	3	0.77	0.33	3	2.01	0.85	2672452	69.6
TRUE	Putative glyceraldehyde-3-phosphate dehydrogenase C OS=Escherichia coli (strain K12) GN=gapC PE=5 SV=2	sp|P33898|G3P3_ECOLI	48.03	5.70571	4	2	1.121	0.005	2	0.892	0.004	3110957	95
TRUE	Phosphoethanolamine transferase eptB OS=Escherichia coli (strain K12) GN=eptB PE=1 SV=3	sp|P37661|EPTB_ECOLI	46.95	2.48668	3	3	0.1	0.04	3	16.55	7.42	4590956	129.1
TRUE	Glycogen synthase OS=Escherichia coli (strain K12) GN=glgA PE=1 SV=1	sp|P0A6U8|GLGA_ECOLI	46.29	2.09644	1	1	0.66	0	1	1.51	0	314088	73.1
TRUE	Serine hydroxymethyltransferase OS=Escherichia coli (strain K12) GN=glyA PE=1 SV=1	sp|P0A825|GLYA_ECOLI	46.28	8.15348	6	5	0.45	0.07	5	2.48	0.37	4962475	206.4
TRUE	Formate dehydrogenase-O major subunit OS=Escherichia coli (strain K12) GN=fdoG PE=1 SV=5	REVERSE_sp|P32176|FDOG_ECOLI	46.25	2.06693	2	2	10.88	2.27	2	0.1	0.02	889468	42.7
TRUE	Aerobic respiration control protein ArcA OS=Escherichia coli (strain K12) GN=arcA PE=1 SV=1	sp|P0A9Q1|ARCA_ECOLI	46.11	7.56303	2	2	1.92	0.47	2	0.58	0.14	937900	42.9
TRUE	Uncharacterized protein yffS OS=Escherichia coli (strain K12) GN=yffS PE=4 SV=2	sp|P76550|YFFS_ECOLI	46	2.97398	2	1	0.76	0	1	1.31	0	257203	40.4
TRUE	Ethanolamine utilization protein eutA OS=Escherichia coli (strain K12) GN=eutA PE=3 SV=1	sp|P76551|EUTA_ECOLI	45.89	5.13919	3	2	0.22	0.19	2	11.44	10.01	2593417	95.1
TRUE	Methylisocitrate lyase OS=Escherichia coli (strain K12) GN=prpB PE=1 SV=3	sp|P77541|PRPB_ECOLI	45.82	6.75676	1	1	2.04	0	1	0.49	0	320628	20.7
TRUE	Probable Fe(2+)-trafficking protein OS=Escherichia coli (strain K12) GN=yggX PE=1 SV=2	sp|P0A8P3|FETP_ECOLI	45.69	39.5604	3	3	0.49	0.14	3	2.6	0.78	2470675	134.1
TRUE	Lipopolysaccharide core biosynthesis protein rfaS OS=Escherichia coli (strain K12) GN=rfaS PE=1 SV=1	REVERSE_sp|P27126|RFAS_ECOLI	45.35	7.07395	3	2	3.89	0.53	2	0.27	0.04	1982961	47.3
TRUE	Protein grpE OS=Escherichia coli (strain K12) GN=grpE PE=1 SV=1	sp|P09372|GRPE_ECOLI	45.21	7.1066	1	1	0.72	0	1	1.39	0	401392	45.8
TRUE	Fumarate reductase iron-sulfur subunit OS=Escherichia coli (strain K12) GN=frdB PE=1 SV=2	sp|P0AC47|FRDB_ECOLI	45.17	7.37705	5	2	0.83	0.08	2	1.23	0.12	5859869	1010.7
TRUE	S-ribosylhomocysteine lyase OS=Escherichia coli (strain K12) GN=luxS PE=1 SV=3	sp|P45578|LUXS_ECOLI	44.69	9.94152	4	2	0.866	0.004	2	1.155	0.006	5380441	103.3
TRUE	Uncharacterized protein ygjK OS=Escherichia coli (strain K12) GN=ygjK PE=1 SV=1	REVERSE_sp|P42592|YGJK_ECOLI	44.6	2.17114	4	1	0.51	0	1	1.95	0	6340556	695
TRUE	Putative ankyrin repeat protein B OS=Escherichia coli (strain K12) GN=arpB PE=5 SV=2	REVERSE_sp|P76205|ARPB_ECOLI	44.36	2.8481	7	5	0.66	0.1	5	1.71	0.27	4095730	135.8
TRUE	Putative HTH-type transcriptional regulator yhjB OS=Escherichia coli (strain K12) GN=yhjB PE=1 SV=1	REVERSE_sp|P37640|YHJB_ECOLI	44.36	18.5	4	2	3.03	2.07	2	0.64	0.44	4434310	98.8
TRUE	UPF0227 protein ycfP OS=Escherichia coli (strain K12) GN=ycfP PE=3 SV=1	sp|P0A8E1|YCFP_ECOLI	44.33	13.3333	3	2	1.66	4.47	2	9.28	24.93	2321009	98.1
TRUE	Uncharacterized protein ybeL OS=Escherichia coli (strain K12) GN=ybeL PE=4 SV=1	sp|P0AAT9|YBEL_ECOLI	44.29	5	2	1	1.29	0	1	0.77	0	301110	95
TRUE	UPF0234 protein yajQ OS=Escherichia coli (strain K12) GN=yajQ PE=1 SV=2	sp|P0A8E7|YAJQ_ECOLI	44.02	11.0429	2	2	1.14	0.005	2	0.877	0.004	1051417	61
TRUE	Uncharacterized protein yqjG OS=Escherichia coli (strain K12) GN=yqjG PE=3 SV=1	sp|P42620|YQJG_ECOLI	43.54	2.13415	1	1	0.54	0	1	1.87	0	409149	50.5
TRUE	Ribosomal RNA large subunit methyltransferase L OS=Escherichia coli (strain K12) GN=rlmL PE=1 SV=1	sp|P75864|RLML_ECOLI	43.38	6.41026	4	3	2.65	0.21	3	0.38	0.03	3022967	100.9
TRUE	Carbohydrate diacid regulator OS=Escherichia coli (strain K12) GN=cdaR PE=1 SV=2	REVERSE_sp|P37047|CDAR_ECOLI	43.06	2.07792	1	1	0.72	0	1	1.39	0	854969	42.1
TRUE	Chaperone protein hscC OS=Escherichia coli (strain K12) GN=hscC PE=1 SV=1	sp|P77319|HSCC_ECOLI	42.98	3.05755	2	1	16.95	0	1	0.06	0	2870689	66.6
TRUE	Epimerase family protein yfcH OS=Escherichia coli (strain K12) GN=yfcH PE=3 SV=1	sp|P77775|YFCH_ECOLI	42.81	4.7138	1	1	0.68	0	1	1.47	0	543711	12.1
TRUE	GTP pyrophosphokinase OS=Escherichia coli (strain K12) GN=relA PE=3 SV=1	sp|P0AG20|RELA_ECOLI	42.8	2.41935	4	3	3.61	2.53	3	0.69	0.48	10610310	480.2
TRUE		REVERSE_sp|P38684|TORR_ECOLI	42.54	3.47826	3	1	0.07	0	1	14.6	0	7408815	146.6
TRUE	Molybdenum cofactor biosynthesis protein B OS=Escherichia coli (strain K12) GN=moaB PE=1 SV=2	sp|P0AEZ9|MOAB_ECOLI	42.38	8.23529	1	1	1.19	0	1	0.84	0	550778	19.3
TRUE	Flagellar motor switch protein fliM OS=Escherichia coli (strain K12) GN=fliM PE=1 SV=1	REVERSE_sp|P06974|FLIM_ECOLI	42.28	2.99401	1							622752	14.5
TRUE	D-lactate dehydrogenase OS=Escherichia coli (strain K12) GN=dld PE=1 SV=3	sp|P06149|DLD_ECOLI	42.23	4.55342	3	1	1.03	0	1	0.97	0	564056	99.4
TRUE	7-carboxy-7-deazaguanine synthase homolog OS=Escherichia coli (strain K12) GN=ygcF PE=1 SV=1	sp|P64554|YGCF_ECOLI	42.15	5.38117	1	1	0.44	0	1	2.28	0	560825	5.8
TRUE	Histidyl-tRNA synthetase OS=Escherichia coli (strain K12) GN=hisS PE=1 SV=2	sp|P60906|SYH_ECOLI	42.13	10.1415	4	3	0.93	0.08	3	1.1	0.09	4567481	103.3
TRUE	Autoinducer 2 import ATP-binding protein lsrA OS=Escherichia coli (strain K12) GN=lsrA PE=1 SV=1	REVERSE_sp|P77257|LSRA_ECOLI	42.11	12.7202	10	6	1.41	0.44	6	1.12	0.35	6553298	211.1
TRUE	Uncharacterized fimbrial chaperone ybgP OS=Escherichia coli (strain K12) GN=ybgP PE=3 SV=1	REVERSE_sp|P75749|YBGP_ECOLI	41.86	9.50413	2							3523235	52.3
TRUE	DNA-binding protein stpA OS=Escherichia coli (strain K12) GN=stpA PE=3 SV=1	sp|P0ACG1|STPA_ECOLI	41.86	14.1791	3	2	1.15	0.36	2	1.04	0.33	1645380	43.5
TRUE	Probable ATP-dependent helicase yoaA OS=Escherichia coli (strain K12) GN=yoaA PE=3 SV=1	REVERSE_sp|P76257|YOAA_ECOLI	41.82	5.50314	6	2	0.52	1.05	2	18.17	37.17	13562206	704.2
TRUE	Protein-export membrane protein secD OS=Escherichia coli (strain K12) GN=secD PE=3 SV=1	sp|P0AG90|SECD_ECOLI	41.7	2.92683	4	3	1.99	0.53	3	0.61	0.16	1743544	130.4
TRUE	Inner membrane protein yibH OS=Escherichia coli (strain K12) GN=yibH PE=1 SV=1	REVERSE_sp|P0AFV0|YIBH_ECOLI	41.53	9.25926	7	4	0.89	0.37	4	1.9	0.79	2140026	136.9
TRUE	Protein maoC OS=Escherichia coli (strain K12) GN=maoC PE=2 SV=1	REVERSE_sp|P77455|MAOC_ECOLI	41.51	6.31424	5							3543045	113
TRUE	Glycerol dehydrogenase OS=Escherichia coli (strain K12) GN=gldA PE=1 SV=1	sp|P0A9S5|GLDA_ECOLI	41.43	1.63488	3	1	1	0	1	1	0	417294	65.8
TRUE	ATP-dependent RNA helicase rhlE OS=Escherichia coli (strain K12) GN=rhlE PE=1 SV=3	REVERSE_sp|P25888|RHLE_ECOLI	41.25	9.91189	7	2	0.84	0.1	2	1.22	0.14	3833641	274.1
TRUE	Putative monooxygenase rutA OS=Escherichia coli (strain K12) GN=rutA PE=2 SV=3	REVERSE_sp|P75898|RUTA_ECOLI	41.23	2.09424	1							210884	13.4
TRUE	Uncharacterized protein yieF OS=Escherichia coli (strain K12) GN=yieF PE=3 SV=1	sp|P0AGE6|YIEF_ECOLI	41.18	7.97872	3	3	2.04	0.75	3	0.69	0.25	915010	58.2
TRUE	Multiphosphoryl transfer protein 1 OS=Escherichia coli (strain K12) GN=fryA PE=1 SV=1	REVERSE_sp|P77439|PTFX1_ECOLI	41.17	2.2864	4	2	3.33	1.52	2	0.43	0.2	1442861	119.3
TRUE	NAD(P) transhydrogenase subunit alpha OS=Escherichia coli (strain K12) GN=pntA PE=1 SV=2	sp|P07001|PNTA_ECOLI	41.02	7.84314	5	3	1.49	0.33	3	0.77	0.17	891022	94.3
TRUE	Glutathione import ATP-binding protein gsiA OS=Escherichia coli (strain K12) GN=gsiA PE=1 SV=3	sp|P75796|GSIA_ECOLI	40.99	7.70465	4	2	1.01	0.22	2	1.09	0.24	3834753	145
TRUE	Uncharacterized protein ycgV OS=Escherichia coli (strain K12) GN=ycgV PE=4 SV=1	REVERSE_sp|P76017|YCGV_ECOLI	40.99	4.29319	3	3	1.53	0.65	3	1.02	0.44	2468169	101.6
TRUE	RNA polymerase-associated protein rapA OS=Escherichia coli (strain K12) GN=rapA PE=1 SV=2	sp|P60240|RAPA_ECOLI	40.99	1.7562	3	2	1.05	0.18	2	1.01	0.18	901784	61.2
TRUE	Uncharacterized HTH-type transcriptional regulator ydcQ OS=Escherichia coli (strain K12) GN=ydcQ PE=4 SV=2	REVERSE_sp|P67697|YDCQ_ECOLI	40.99	6.52174	3							6295480	96.7
TRUE	Cation efflux system protein cusC OS=Escherichia coli (strain K12) GN=cusC PE=1 SV=1	REVERSE_sp|P77211|CUSC_ECOLI	40.98	2.84464	2							404043	33.2
TRUE	(Dimethylallyl)adenosine tRNA methylthiotransferase miaB OS=Escherichia coli (strain K12) GN=miaB PE=1 SV=1	sp|P0AEI1|MIAB_ECOLI	40.82	1.68776	1							2444864	322.8
TRUE	Uncharacterized ABC transporter ATP-binding protein ybiT OS=Escherichia coli (strain K12) GN=ybiT PE=1 SV=1	REVERSE_sp|P0A9U3|YBIT_ECOLI	40.77	6.98113	4	1	0.6	0	1	1.68	0	4906755	457.2
TRUE	Exodeoxyribonuclease V alpha chain OS=Escherichia coli (strain K12) GN=recD PE=1 SV=2	REVERSE_sp|P04993|EX5A_ECOLI	40.74	1.48026	1							851702	52.4
TRUE	GTP cyclohydrolase 1 OS=Escherichia coli (strain K12) GN=folE PE=1 SV=2	sp|P0A6T5|GCH1_ECOLI	40.7	9.00901	2	2	0.64	0.23	2	1.95	0.7	951649	36.9
TRUE		sp|P0A805|RRF_ECOLI	40.68	3.24324	2	1	0.85	0	1	1.17	0	1133518	32
TRUE	Betaine aldehyde dehydrogenase OS=Escherichia coli (strain K12) GN=betB PE=1 SV=3	sp|P17445|BETB_ECOLI	40.62	3.06122	3	2	0.04	0.004	2	25.63	2.38	6219850	166.3
TRUE		REVERSE_sp|P0A7W7|RS8_ECOLI	40.59	12.3077	3	2	0.96	0.13	2	1.08	0.15	598404	68
TRUE	Formate hydrogenlyase subunit 3 OS=Escherichia coli (strain K12) GN=hycC PE=3 SV=2	sp|P16429|HYCC_ECOLI	40.55	1.64474	2	2	0.8	0.04	2	1.26	0.06	1025394	230
TRUE	Tryptophan biosynthesis protein trpCF OS=Escherichia coli (strain K12) GN=trpC PE=1 SV=3	REVERSE_sp|P00909|TRPC_ECOLI	40.5	5.97345	3	2	0.08	0.004	2	12.48	0.55	4163150	74.6
TRUE	Aspartate--ammonia ligase OS=Escherichia coli (strain K12) GN=asnA PE=1 SV=1	sp|P00963|ASNA_ECOLI	40.48	5.75758	3	2	1.33	0.51	2	0.97	0.37	672918	107.4
TRUE	Glucitol operon repressor OS=Escherichia coli (strain K12) GN=srlR PE=2 SV=1	sp|P15082|SRLR_ECOLI	40.07	14.0078	3	2	1.37	2.19	2	4.45	7.1	1182619	85.9
TRUE	Uncharacterized lipoprotein yfhM OS=Escherichia coli (strain K12) GN=yfhM PE=4 SV=1	REVERSE_sp|P76578|YFHM_ECOLI	40.01	6.89655	10	3	0.46	0.16	3	3	1.07	8215356	432.1
TRUE	Probable quinol monooxygenase ygiN OS=Escherichia coli (strain K12) GN=ygiN PE=1 SV=1	REVERSE_sp|P0ADU2|YGIN_ECOLI	40.01	22.1154	7	5	26.76	14.19	5	0.09	0.05	4054007	544
TRUE	Uncharacterized aldolase yihT OS=Escherichia coli (strain K12) GN=yihT PE=3 SV=1	sp|P32141|YIHT_ECOLI	39.82	12.6712	4	2	0.42	0.22	2	3.6	1.84	1303204	48.7
TRUE	Uncharacterized HTH-type transcriptional regulator yuaB OS=Escherichia coli (strain K12) GN=yuaB PE=4 SV=1	sp|Q9JMT8|YUAB_ECOLI	39.82	3.68272	3	1	0.64	0	1	1.56	0	1027169	39.1
TRUE	L-rhamnose-proton symporter OS=Escherichia coli (strain K12) GN=rhaT PE=1 SV=1	REVERSE_sp|P27125|RHAT_ECOLI	39.79	10.7558	3	3	1.6	0.96	3	1.3	0.78	1412155	70.4
TRUE	Putative lambdoid prophage Rac integrase OS=Escherichia coli (strain K12) GN=intR PE=1 SV=1	REVERSE_sp|P76056|INTR_ECOLI	39.65	7.78589	5	2	0.23	0.18	2	9.31	7.11	4467246	132.1
TRUE	Uncharacterized protein yggE OS=Escherichia coli (strain K12) GN=yggE PE=4 SV=1	sp|P0ADS6|YGGE_ECOLI	39.64	6.91057	2	1	0.47	0	1	2.11	0	788918	92.3
TRUE	Uncharacterized protein ycjR OS=Escherichia coli (strain K12) GN=ycjR PE=3 SV=2	REVERSE_sp|P76044|YCJR_ECOLI	39.53	14.8855	3							1397108	66.9
TRUE	Uncharacterized protein ycbK OS=Escherichia coli (strain K12) GN=ycbK PE=4 SV=1	REVERSE_sp|P0AB06|YCBK_ECOLI	39.53	4.94505	1							424624	36.4
TRUE	RNA polymerase sigma factor rpoD OS=Escherichia coli (strain K12) GN=rpoD PE=1 SV=2	sp|P00579|RPOD_ECOLI	39.45	4.0783	5	2	0.051	0.008	2	20.7	3.44	3596169	246.2
TRUE	2-dehydro-3-deoxyphosphooctonate aldolase OS=Escherichia coli (strain K12) GN=kdsA PE=1 SV=1	sp|P0A715|KDSA_ECOLI	39.44	10.5634	4	3	1.01	0.12	3	1.03	0.12	1538369	105.9
TRUE	Osmotically-inducible lipoprotein E OS=Escherichia coli (strain K12) GN=osmE PE=2 SV=1	sp|P0ADB1|OSME_ECOLI	39.38	17.8571	2	2	5.55	7.33	2	0.81	1.06	630645	67.3
TRUE	Uncharacterized protein ybjX OS=Escherichia coli (strain K12) GN=ybjX PE=4 SV=1	REVERSE_sp|P75829|YBJX_ECOLI	39.38	8.48485	4	1	1.2	0	1	0.84	0	11874600	261.2
TRUE	DNA polymerase III subunit beta OS=Escherichia coli (strain K12) GN=dnaN PE=1 SV=1	REVERSE_sp|P0A988|DPO3B_ECOLI	39.25	6.55738	4	3	2.46	1.22	3	0.71	0.35	8084996	157.8
TRUE	Ribosomal large subunit pseudouridine synthase B OS=Escherichia coli (strain K12) GN=rluB PE=1 SV=2	REVERSE_sp|P37765|RLUB_ECOLI	39.23	2.74914	4	1	1.69	0	1	0.59	0	3624497	455
TRUE	Aspartate-semialdehyde dehydrogenase OS=Escherichia coli (strain K12) GN=asd PE=1 SV=1	sp|P0A9Q9|DHAS_ECOLI	39.19	2.17984	1	1	1.76	0	1	0.57	0	595574	27.5
TRUE	Glycerol-3-phosphate acyltransferase OS=Escherichia coli (strain K12) GN=plsB PE=1 SV=2	sp|P0A7A7|PLSB_ECOLI	39.17	2.85006	5	2	0.75	0.03	2	1.34	0.05	6128232	190.3
TRUE	Uncharacterized protein ydbD OS=Escherichia coli (strain K12) GN=ydbD PE=4 SV=2	REVERSE_sp|P25907|YDBD_ECOLI	39.12	3.90625	4	4	1.49	0.29	4	0.77	0.15	3575956	125.1
TRUE	TPR repeat-containing protein yfgC OS=Escherichia coli (strain K12) GN=yfgC PE=4 SV=1	sp|P66948|YFGC_ECOLI	39.1	6.77618	8	2	2.31	1.15	2	0.65	0.32	4667842	181.5
TRUE	Protein hflC OS=Escherichia coli (strain K12) GN=hflC PE=1 SV=1	sp|P0ABC3|HFLC_ECOLI	39.06	5.08982	2	2	0.78	0.06	2	1.3	0.1	1465292	43.2
TRUE	Cysteine sulfinate desulfinase OS=Escherichia coli (strain K12) GN=csdA PE=1 SV=1	sp|Q46925|CSDA_ECOLI	38.94	2.49377	1	1	0.1	0	1	10.3	0	2287866	34.2
TRUE	Uncharacterized fimbrial-like protein yraK OS=Escherichia coli (strain K12) GN=yraK PE=3 SV=1	REVERSE_sp|P43319|YRAK_ECOLI	38.8	2.20386	14	5	5.3	0.98	5	0.22	0.04	3200563	334.5
TRUE		sp|P0ADE4|YTFM_ECOLI	38.75	3.11958	3	2	3.25	2.95	2	0.81	0.74	2062355	99.4
TRUE	Ankyrin repeat protein A OS=Escherichia coli (strain K12) GN=arpA PE=4 SV=3	sp|P23325|ARPA_ECOLI	38.66	3.43407	4	3	6.07	3.26	3	0.31	0.16	1825064	101.3
TRUE	DNA repair protein radA OS=Escherichia coli (strain K12) GN=radA PE=3 SV=1	sp|P24554|RADA_ECOLI	38.59	2.3913	1	1	0.3	0	1	3.37	0	362719	7.3
TRUE	Uncharacterized protein ybcH OS=Escherichia coli (strain K12) GN=ybcH PE=4 SV=2	sp|P37325|YBCH_ECOLI	38.29	5.74324	4	2	4.98	2.55	2	0.31	0.16	1999472	122.9
TRUE	Inner membrane transport protein yhaO OS=Escherichia coli (strain K12) GN=yhaO PE=1 SV=3	sp|P42628|YHAO_ECOLI	38.26	1.80587	1							1125750	160.1
TRUE	Peptidyl-prolyl cis-trans isomerase D OS=Escherichia coli (strain K12) GN=ppiD PE=1 SV=1	REVERSE_sp|P0ADY1|PPID_ECOLI	38.1	12.6806	8	5	0.45	0.33	5	8.35	6.17	4282616	248.4

## Sheet: FDR 5%
Protein Name and Species	Accession		Score	SC [%]	# Pept.	# (L/H)	Avg.	Avg. (SD (L/H))	# (H/L)	Avg.	Avg. (SD (H/L))	Abs. Inten.	S/N
Tryptophanase OS=Escherichia coli (strain K12) GN=tnaA PE=1 SV=1	sp|P0A853|TNAA_ECOLI	1	1483.36	44.7983	104	45	0.9	0.03	45	1.17	0.04	187358464	7869.8
Beta-galactosidase OS=Escherichia coli (strain K12) GN=lacZ PE=1 SV=2	sp|P00722|BGAL_ECOLI	1	1237.43	23.9258	78	42	1.13	0.04	42	0.93	0.03	143465377	3526.8
Elongation factor Tu 1 OS=Escherichia coli (strain K12) GN=tufA PE=1 SV=1	sp|P0CE47|EFTU1_ECOLI	1	1082.11	48.9848	66	40	1.26	0.05	40	0.84	0.03	96477599	3050.5
Outer membrane protein C OS=Escherichia coli (strain K12) GN=ompC PE=1 SV=1	sp|P06996|OMPC_ECOLI	1	987.827	37.8747	60	28	0.71	0.04	28	1.5	0.08	88818765	3290.2
Outer membrane protein A OS=Escherichia coli (strain K12) GN=ompA PE=1 SV=1	sp|P0A910|OMPA_ECOLI	1	964.507	36.4162	42	24	1.2	0.06	24	0.88	0.04	109831917	2628.7
Pyruvate dehydrogenase E1 component OS=Escherichia coli (strain K12) GN=aceE PE=1 SV=2	sp|P0AFG8|ODP1_ECOLI	1	637.753	22.3224	38	23	1.06	0.04	23	0.99	0.04	44626166	1307.3
Glutamate decarboxylase alpha OS=Escherichia coli (strain K12) GN=gadA PE=1 SV=1	sp|P69908|DCEA_ECOLI	1	1093.59	30.9013	49	23	0.95	0.06	23	1.16	0.08	86701741	1943.7
Glutamate decarboxylase beta OS=Escherichia coli (strain K12) GN=gadB PE=1 SV=1	sp|P69910|DCEB_ECOLI	1	1115.51	31.7597	49	23	1.01	0.07	23	1.11	0.08	80027214	1890.2
Enolase OS=Escherichia coli (strain K12) GN=eno PE=1 SV=2	sp|P0A6P9|ENO_ECOLI	1	735.307	37.5	37	19	0.72	0.04	19	1.46	0.07	30216972	1699
30S ribosomal protein S3 OS=Escherichia coli (strain K12) GN=rpsC PE=1 SV=2	sp|P0A7V3|RS3_ECOLI	1	666.578	43.3476	35	19	0.94	0.05	19	1.12	0.06	43191953	1870.1
DNA protection during starvation protein OS=Escherichia coli (strain K12) GN=dps PE=1 SV=2	sp|P0ABT2|DPS_ECOLI	1	1252.47	53.8922	47	19	0.53	0.02	19	1.96	0.09	110734245	2778.6
Chaperone protein dnaK OS=Escherichia coli (strain K12) GN=dnaK PE=1 SV=2	sp|P0A6Y8|DNAK_ECOLI	1	786.788	24.6082	34	18	1.33	0.09	18	0.81	0.05	39006128	1336.2
Major outer membrane lipoprotein Lpp OS=Escherichia coli (strain K12) GN=lpp PE=1 SV=1	sp|P69776|LPP_ECOLI	1	1456.22	48.7179	36	17	0.68	0.03	17	1.5	0.06	109381431	2682.1
60 kDa chaperonin OS=Escherichia coli (strain K12) GN=groL PE=1 SV=2	sp|P0A6F5|CH60_ECOLI	1	655.119	33.2117	25	16	1.24	0.06	16	0.84	0.04	32760084	806
Isocitrate lyase OS=Escherichia coli (strain K12) GN=aceA PE=1 SV=1	sp|P0A9G6|ACEA_ECOLI	1	392.177	36.4055	21	16	0.66	0.03	16	1.58	0.08	25672838	948.4
Aldehyde-alcohol dehydrogenase OS=Escherichia coli (strain K12) GN=adhE PE=1 SV=2	sp|P0A9Q7|ADHE_ECOLI	1	457.537	20.9877	26	16	0.92	0.08	16	1.23	0.11	28542785	1012
Formate acetyltransferase 1 OS=Escherichia coli (strain K12) GN=pflB PE=1 SV=2	sp|P09373|PFLB_ECOLI	1	307.843	17.7632	26	15	0.99	0.14	15	1.3	0.18	38575894	968.4
Elongation factor G OS=Escherichia coli (strain K12) GN=fusA PE=1 SV=2	sp|P0A6M8|EFG_ECOLI	1	495.393	23.1534	26	15	1.05	0.07	15	1.01	0.07	35827450	982.4
Uncharacterized protein ygaU OS=Escherichia coli (strain K12) GN=ygaU PE=1 SV=2	sp|P0ADE6|YGAU_ECOLI	1	474.148	78.5235	28	15	0.49	0.02	15	2.09	0.09	60674598	2383.2
D-tagatose-1,6-bisphosphate aldolase subunit gatZ OS=Escherichia coli (strain K12) GN=gatZ PE=1 SV=1	sp|P0C8J8|GATZ_ECOLI	1	451.317	25.4762	26	15	0.93	0.04	15	1.11	0.05	47637824	1203.6
Bifunctional protein putA OS=Escherichia coli (strain K12) GN=putA PE=1 SV=3	sp|P09546|PUTA_ECOLI	1	348.53	12.803	22	14	0.87	0.05	14	1.2	0.07	15001220	632.3
30S ribosomal protein S4 OS=Escherichia coli (strain K12) GN=rpsD PE=1 SV=2	sp|P0A7V8|RS4_ECOLI	1	551.832	47.5728	31	14	0.82	0.04	14	1.27	0.06	41029917	1334
ATP synthase subunit alpha OS=Escherichia coli (strain K12) GN=atpA PE=1 SV=1	sp|P0ABB0|ATPA_ECOLI	1	332.373	23.5867	19	14	1.67	0.16	14	0.68	0.07	20459059	637.7
Aconitate hydratase 2 OS=Escherichia coli (strain K12) GN=acnB PE=1 SV=3	sp|P36683|ACON2_ECOLI	1	359	18.2659	19	14	1.18	0.07	14	0.89	0.05	21669121	758.2
Malate dehydrogenase OS=Escherichia coli (strain K12) GN=mdh PE=1 SV=1	sp|P61889|MDH_ECOLI	1	382.922	47.7564	25	14	1.04	0.04	14	0.98	0.04	46796354	1673.5
50S ribosomal protein L1 OS=Escherichia coli (strain K12) GN=rplA PE=1 SV=2	sp|P0A7L0|RL1_ECOLI	1	412.461	41.8803	20	13	0.71	0.05	13	1.49	0.1	26540303	954.2
Trigger factor OS=Escherichia coli (strain K12) GN=tig PE=1 SV=1	sp|P0A850|TIG_ECOLI	1	543.345	22.4537	26	13	1.26	0.11	13	0.87	0.08	21597911	741.6
DNA-directed RNA polymerase subunit beta' OS=Escherichia coli (strain K12) GN=rpoC PE=1 SV=1	sp|P0A8T7|RPOC_ECOLI	1	269.107	10.8742	23	13	1.01	0.06	13	1.03	0.06	20816322	882.5
Glyceraldehyde-3-phosphate dehydrogenase A OS=Escherichia coli (strain K12) GN=gapA PE=1 SV=2	sp|P0A9B2|G3P1_ECOLI	1	504.031	34.7432	23	13	0.92	0.06	13	1.15	0.07	37684579	987.5
50S ribosomal protein L6 OS=Escherichia coli (strain K12) GN=rplF PE=1 SV=2	sp|P0AG55|RL6_ECOLI	1	393.6	43.5028	22	13	0.82	0.06	13	1.31	0.1	24717844	798.8
Phosphopentomutase OS=Escherichia coli (strain K12) GN=deoB PE=1 SV=1	sp|P0A6K6|DEOB_ECOLI	1	432.2	26.2899	19	12	1.14	0.14	12	1.03	0.13	19940552	494.1
30S ribosomal protein S1 OS=Escherichia coli (strain K12) GN=rpsA PE=1 SV=1	sp|P0AG67|RS1_ECOLI	1	166.09	22.9803	19	12	1.06	0.06	12	0.97	0.05	16490614	639.7
Autonomous glycyl radical cofactor OS=Escherichia coli (strain K12) GN=grcA PE=1 SV=1	sp|P68066|GRCA_ECOLI	1	286.396	67.7165	24	12	0.6	0.04	12	1.74	0.11	28841952	1152
30S ribosomal protein S7 OS=Escherichia coli (strain K12) GN=rpsG PE=1 SV=3	sp|P02359|RS7_ECOLI	1	527.7	44.1341	25	11	0.71	0.02	11	1.41	0.04	33936317	1137
50S ribosomal protein L9 OS=Escherichia coli (strain K12) GN=rplI PE=1 SV=1	sp|P0A7R1|RL9_ECOLI	1	725	55.7047	25	11	0.99	0.05	11	1.04	0.05	36303631	1161
2-oxoglutarate dehydrogenase E1 component OS=Escherichia coli (strain K12) GN=sucA PE=1 SV=1	sp|P0AFG3|ODO1_ECOLI	1	173.489	9.32476	15	11	0.9	0.33	11	2.77	1.02	10759398	578.5
Superoxide dismutase [Fe] OS=Escherichia coli (strain K12) GN=sodB PE=1 SV=2	sp|P0AGD3|SODF_ECOLI	1	314.422	44.5596	16	11	0.7	0.02	11	1.44	0.04	32600544	1159.8
50S ribosomal protein L18 OS=Escherichia coli (strain K12) GN=rplR PE=1 SV=1	sp|P0C018|RL18_ECOLI	1	182.535	41.8803	22	11	0.92	0.05	11	1.12	0.06	22474605	886
NADH-quinone oxidoreductase subunit C/D OS=Escherichia coli (strain K12) GN=nuoC PE=1 SV=3	sp|P33599|NUOCD_ECOLI	1	479.21	20.302	17	11	0.6	0.06	11	1.86	0.18	12990186	515.1
Outer membrane protein slp OS=Escherichia coli (strain K12) GN=slp PE=1 SV=1	sp|P37194|SLP_ECOLI	1	194.909	37.234	15	11	0.75	0.15	11	1.92	0.38	24491486	821.8
50S ribosomal protein L20 OS=Escherichia coli (strain K12) GN=rplT PE=1 SV=2	sp|P0A7L3|RL20_ECOLI	1	217.34	50	13	10	0.86	0.04	10	1.19	0.05	10972553	452.1
Succinyl-CoA ligase [ADP-forming] subunit beta OS=Escherichia coli (strain K12) GN=sucC PE=1 SV=1	sp|P0A836|SUCC_ECOLI	1	447.665	21.3918	15	10	0.73	0.1	10	1.63	0.23	17248684	547.1
Transaldolase A OS=Escherichia coli (strain K12) GN=talA PE=1 SV=1	sp|P0A867|TALA_ECOLI	1	125.787	30.6962	12	10	0.79	0.06	10	1.36	0.11	20185312	434.3
Pyruvate kinase I OS=Escherichia coli (strain K12) GN=pykF PE=1 SV=1	sp|P0AD61|KPYK1_ECOLI	1	262.841	20.8511	12	10	1.16	0.08	10	0.91	0.06	9842601	291
Lactaldehyde dehydrogenase OS=Escherichia coli (strain K12) GN=aldA PE=1 SV=2	sp|P25553|ALDA_ECOLI	1	374.582	13.3612	15	10	0.87	0.05	10	1.2	0.07	16489666	740.7
2,3-bisphosphoglycerate-dependent phosphoglycerate mutase OS=Escherichia coli (strain K12) GN=gpmA PE=1 SV=2	sp|P62707|GPMA_ECOLI	1	161.91	29.6	13	10	0.85	0.02	10	1.18	0.03	20789543	556.6
Isocitrate dehydrogenase [NADP] OS=Escherichia coli (strain K12) GN=icd PE=1 SV=1	sp|P08200|IDH_ECOLI	1	415.983	18.75	16	9	1.2	0.06	9	0.85	0.05	19985437	570.3
30S ribosomal protein S13 OS=Escherichia coli (strain K12) GN=rpsM PE=1 SV=2	sp|P0A7S9|RS13_ECOLI	1	456.341	41.5254	14	9	0.85	0.05	9	1.21	0.07	29337731	940.3
4-aminobutyrate aminotransferase OS=Escherichia coli (strain K12) GN=gabT PE=1 SV=1	sp|P22256|GABT_ECOLI	1	472.963	23.7089	14	9	0.52	0.03	9	1.99	0.13	12017033	477.3
Phosphoenolpyruvate-protein phosphotransferase OS=Escherichia coli (strain K12) GN=ptsI PE=1 SV=1	sp|P08839|PT1_ECOLI	1	143.13	11.8261	9	8	0.66	0.04	8	1.58	0.1	5615295	344.9
Phosphoglycerate kinase OS=Escherichia coli (strain K12) GN=pgk PE=1 SV=2	sp|P0A799|PGK_ECOLI	1	607.2	29.7158	17	8	0.7	0.05	8	1.49	0.11	23264464	597.6
30S ribosomal protein S10 OS=Escherichia coli (strain K12) GN=rpsJ PE=1 SV=1	sp|P0A7R5|RS10_ECOLI	1	582.211	39.8058	19	8	0.82	0.03	8	1.24	0.05	16091086	1734.5
Triosephosphate isomerase OS=Escherichia coli (strain K12) GN=tpiA PE=1 SV=1	sp|P0A858|TPIS_ECOLI	1	78.55	22.3529	12	8	1	0.18	8	1.25	0.22	6655536	546
Lysyl-tRNA synthetase OS=Escherichia coli (strain K12) GN=lysS PE=1 SV=2	sp|P0A8N3|SYK1_ECOLI	1	161.467	12.4752	12	8	0.98	0.12	8	1.15	0.15	10369909	332.3
Malate synthase G OS=Escherichia coli (strain K12) GN=glcB PE=1 SV=3	sp|P37330|MASZ_ECOLI	1	119.413	10.3734	12	8	0.78	0.06	8	1.34	0.1	5288598	316.7
50S ribosomal protein L2 OS=Escherichia coli (strain K12) GN=rplB PE=1 SV=2	sp|P60422|RL2_ECOLI	1	177.898	27.8388	20	8	0.76	0.06	8	1.38	0.11	20560210	944.2
50S ribosomal protein L4 OS=Escherichia coli (strain K12) GN=rplD PE=1 SV=1	sp|P60723|RL4_ECOLI	1	445.108	31.3433	17	8	0.73	0.04	8	1.4	0.07	18914464	542.4
6-phosphogluconate dehydrogenase, decarboxylating OS=Escherichia coli (strain K12) GN=gnd PE=1 SV=2	sp|P00350|6PGD_ECOLI	1	299.746	14.3162	12	7	1.39	0.05	7	0.72	0.02	13626289	488.6
Isoleucyl-tRNA synthetase OS=Escherichia coli (strain K12) GN=ileS PE=1 SV=5	sp|P00956|SYI_ECOLI	1	150.15	13.2196	14	7	1.08	0.05	7	0.94	0.04	26596133	539
Alanyl-tRNA synthetase OS=Escherichia coli (strain K12) GN=alaS PE=1 SV=2	sp|P00957|SYA_ECOLI	1	164.343	9.36073	10	7	0.82	0.22	7	1.82	0.49	4583966	216.6
Outer membrane protein F OS=Escherichia coli (strain K12) GN=ompF PE=1 SV=1	sp|P02931|OMPF_ECOLI	1	195.546	16.8508	9	7	3.29	0.57	7	0.37	0.06	8544194	469.1
Aminopeptidase N OS=Escherichia coli (strain K12) GN=pepN PE=1 SV=2	sp|P04825|AMPN_ECOLI	1	113.68	8.04598	9	7	1.28	0.14	7	0.85	0.09	5108920	201
Elongation factor Ts OS=Escherichia coli (strain K12) GN=tsf PE=1 SV=2	sp|P0A6P1|EFTS_ECOLI	1	347.57	24.3816	15	7	1	0.11	7	1.08	0.12	11739993	339.6
Glucose-6-phosphate isomerase OS=Escherichia coli (strain K12) GN=pgi PE=1 SV=1	sp|P0A6T1|G6PI_ECOLI	1	150.963	12.7505	13	7	1.07	0.13	7	1.04	0.13	8283932	465.3
30S ribosomal protein S9 OS=Escherichia coli (strain K12) GN=rpsI PE=1 SV=2	sp|P0A7X3|RS9_ECOLI	1	273.24	41.5385	14	7	0.65	0.04	7	1.59	0.09	24101802	760.3
Seryl-tRNA synthetase OS=Escherichia coli (strain K12) GN=serS PE=1 SV=1	sp|P0A8L1|SYS_ECOLI	1	96.56	11.6279	8	7	1.15	0.15	7	0.98	0.13	5787030	189.5
Lysyl-tRNA synthetase, heat inducible OS=Escherichia coli (strain K12) GN=lysU PE=1 SV=2	sp|P0A8N5|SYK2_ECOLI	1	252.965	11.2871	11	7	0.96	0.12	7	1.15	0.14	10356927	313.9
DNA-directed RNA polymerase subunit beta OS=Escherichia coli (strain K12) GN=rpoB PE=1 SV=1	sp|P0A8V2|RPOB_ECOLI	1	207.433	5.96125	11	7	1.21	0.22	7	1.02	0.19	11738621	404.2
Cytochrome d ubiquinol oxidase subunit 1 OS=Escherichia coli (strain K12) GN=cydA PE=1 SV=1	sp|P0ABJ9|CYDA_ECOLI	1	250.855	11.8774	12	7	0.83	0.05	7	1.24	0.07	14544519	701.1
DNA-binding protein HU-alpha OS=Escherichia coli (strain K12) GN=hupA PE=1 SV=1	sp|P0ACF0|DBHA_ECOLI	1	292.074	57.7778	8	7	1.01	0.06	7	1.01	0.06	10142807	482.2
DNA-binding protein H-NS OS=Escherichia coli (strain K12) GN=hns PE=1 SV=2	sp|P0ACF8|HNS_ECOLI	1	135.17	24.8175	7	7	1.14	0.1	7	0.92	0.08	9309596	311.1
Catabolite gene activator OS=Escherichia coli (strain K12) GN=crp PE=1 SV=1	sp|P0ACJ8|CRP_ECOLI	1	199.37	14.7619	9	7	1.07	0.04	7	0.95	0.04	8572799	376.1
DNA gyrase subunit A OS=Escherichia coli (strain K12) GN=gyrA PE=1 SV=1	sp|P0AES4|GYRA_ECOLI	1	125.364	9.71429	12	7	0.88	0.09	7	1.21	0.12	3257816	348.3
D-tagatose-1,6-bisphosphate aldolase subunit gatY OS=Escherichia coli (strain K12) GN=gatY PE=1 SV=1	sp|P0C8J6|GATY_ECOLI	1	142.906	19.0141	11	7	0.91	0.1	7	1.18	0.12	9717579	597.3
Catalase-peroxidase OS=Escherichia coli (strain K12) GN=katG PE=1 SV=2	sp|P13029|KATG_ECOLI	1	196.253	8.53994	13	7	1.08	0.05	7	0.94	0.05	9526274	404.9
Uncharacterized protein ycaC OS=Escherichia coli (strain K12) GN=ycaC PE=1 SV=1	sp|P21367|YCAC_ECOLI	1	143.88	25.9615	8	7	0.94	0.2	7	1.38	0.29	4190494	188.1
Succinate-semialdehyde dehydrogenase [NADP+] OS=Escherichia coli (strain K12) GN=gabD PE=1 SV=1	sp|P25526|GABD_ECOLI	1	210.933	18.2573	9	7	0.65	0.06	7	1.63	0.15	5784432	257
Keto-acid formate acetyltransferase OS=Escherichia coli (strain K12) GN=tdcE PE=1 SV=2	sp|P42632|TDCE_ECOLI	1	170.61	8.63874	10	7	0.72	0.17	7	1.91	0.44	9259636	421.9
50S ribosomal protein L5 OS=Escherichia coli (strain K12) GN=rplE PE=1 SV=2	sp|P62399|RL5_ECOLI	1	247.522	30.7263	13	7	0.87	0.05	7	1.18	0.07	27691567	1275.6
Probable glutamate/gamma-aminobutyrate antiporter OS=Escherichia coli (strain K12) GN=gadC PE=1 SV=1	sp|P63235|GADC_ECOLI	1	273.293	10.3718	12	7	1.06	0.14	7	1.06	0.14	12812103	606.8
Chaperone protein clpB OS=Escherichia coli (strain K12) GN=clpB PE=1 SV=1	sp|P63284|CLPB_ECOLI	1	218.48	11.902	9	7	1	0.08	7	1.05	0.08	8713361	469.7
Fumarate reductase flavoprotein subunit OS=Escherichia coli (strain K12) GN=frdA PE=1 SV=3	sp|P00363|FRDA_ECOLI	1	143.899	12.1262	10	6	1	0.04	6	1.01	0.04	3975940	214.4
Maltodextrin phosphorylase OS=Escherichia coli (strain K12) GN=malP PE=1 SV=7	sp|P00490|PHSM_ECOLI	1	132.25	9.7867	11	6	1.02	0.24	6	1.31	0.31	4162753	298.1
Glutamyl-tRNA synthetase OS=Escherichia coli (strain K12) GN=gltX PE=1 SV=1	sp|P04805|SYE_ECOLI	1	68.42	13.5881	10	6	0.94	0.09	6	1.12	0.11	5486189	279.4
Adenylosuccinate synthetase OS=Escherichia coli (strain K12) GN=purA PE=1 SV=2	sp|P0A7D4|PURA_ECOLI	1	256.1	14.5833	11	6	1.34	0.12	6	0.78	0.07	9225547	278.7
30S ribosomal protein S11 OS=Escherichia coli (strain K12) GN=rpsK PE=1 SV=2	sp|P0A7R9|RS11_ECOLI	1	369.927	33.3333	10	6	0.43	0.09	6	2.97	0.64	16593334	384.9
30S ribosomal protein S16 OS=Escherichia coli (strain K12) GN=rpsP PE=1 SV=1	sp|P0A7T3|RS16_ECOLI	1	277.194	65.8537	16	6	0.78	0.04	6	1.3	0.06	32396950	938.3
30S ribosomal protein S5 OS=Escherichia coli (strain K12) GN=rpsE PE=1 SV=2	sp|P0A7W1|RS5_ECOLI	1	413.673	34.1317	17	6	0.84	0.05	6	1.23	0.08	28285670	778.9
DNA-directed RNA polymerase subunit alpha OS=Escherichia coli (strain K12) GN=rpoA PE=1 SV=1	sp|P0A7Z4|RPOA_ECOLI	1	131.43	20.6687	10	6	1.07	0.1	6	0.99	0.1	7335511	230.7
Transaldolase B OS=Escherichia coli (strain K12) GN=talB PE=1 SV=2	sp|P0A870|TALB_ECOLI	1	145.793	26.8139	11	6	1.17	0.21	6	1.02	0.18	9945767	400.4
Asparaginyl-tRNA synthetase OS=Escherichia coli (strain K12) GN=asnS PE=1 SV=2	sp|P0A8M0|SYN_ECOLI	1	178.82	14.1631	9	6	0.87	0.07	6	1.2	0.1	8067127	227.2
Fructose-bisphosphate aldolase class 1 OS=Escherichia coli (strain K12) GN=fbaB PE=1 SV=2	sp|P0A991|ALF1_ECOLI	1	245.77	17.1429	10	6	0.81	0.09	6	1.34	0.16	10692447	396.7
Dihydrolipoyl dehydrogenase OS=Escherichia coli (strain K12) GN=lpdA PE=1 SV=2	sp|P0A9P0|DLDH_ECOLI	1	223.55	17.7215	14	6	0.9	0.08	6	1.16	0.1	16261237	596.9
Galactitol-1-phosphate 5-dehydrogenase OS=Escherichia coli (strain K12) GN=gatD PE=3 SV=1	sp|P0A9S3|GATD_ECOLI	1	208.553	19.0751	10	6	1.22	0.07	6	0.84	0.05	19041196	575.3
ATP synthase subunit b OS=Escherichia coli (strain K12) GN=atpF PE=1 SV=1	sp|P0ABA0|ATPF_ECOLI	1	142.325	23.7179	11	6	1.11	0.09	6	0.94	0.08	7667964	501.1
Citrate synthase OS=Escherichia coli (strain K12) GN=gltA PE=1 SV=1	sp|P0ABH7|CISY_ECOLI	1	259.186	17.3302	11	6	0.88	0.1	6	1.23	0.14	19040790	716.4
Aspartate ammonia-lyase OS=Escherichia coli (strain K12) GN=aspA PE=1 SV=1	sp|P0AC38|ASPA_ECOLI	1	184.669	14.8536	11	6	1.12	0.1	6	0.94	0.08	11638917	414.7
Succinate dehydrogenase flavoprotein subunit OS=Escherichia coli (strain K12) GN=sdhA PE=1 SV=1	sp|P0AC41|DHSA_ECOLI	1	65.9167	10.3741	8	6	0.58	0.15	6	2.43	0.63	8903621	264
Uncharacterized protein yeaG OS=Escherichia coli (strain K12) GN=yeaG PE=3 SV=1	sp|P0ACY3|YEAG_ECOLI	1	79.86	10.559	10	6	1.97	0.48	6	0.69	0.17	4113063	207.6
50S ribosomal protein L14 OS=Escherichia coli (strain K12) GN=rplN PE=1 SV=1	sp|P0ADY3|RL14_ECOLI	1	201.335	43.0894	11	6	0.78	0.02	6	1.28	0.03	20136107	495.5
50S ribosomal protein L23 OS=Escherichia coli (strain K12) GN=rplW PE=1 SV=1	sp|P0ADZ0|RL23_ECOLI	1	207.01	18	10	6	0.85	0.05	6	1.21	0.08	5121514	501.6
Protein elaB OS=Escherichia coli (strain K12) GN=elaB PE=1 SV=1	sp|P0AEH5|ELAB_ECOLI	1	110.99	29.703	10	6	0.52	0.06	6	2.08	0.23	9678537	451.7
Maltose-binding periplasmic protein OS=Escherichia coli (strain K12) GN=malE PE=1 SV=1	sp|P0AEX9|MALE_ECOLI	1	137.56	15.6566	8	6	0.58	0.03	6	1.75	0.09	9039808	480
Dihydrolipoyllysine-residue succinyltransferase component of 2-oxoglutarate dehydrogenase complex OS=Escherichia coli (strain K12) GN=sucB PE=1 SV=2	sp|P0AFG6|ODO2_ECOLI	1	90.52	12.0988	7	6	0.72	0.1	6	1.53	0.2	24945005	1103.2
TraT complement resistance protein OS=Escherichia coli (strain K12) GN=traT PE=3 SV=2	sp|P13979|TRAT1_ECOLI	1	126.583	31.1475	12	6	11.25	6.84	6	0.29	0.17	9935778	405.5
Pyruvate kinase II OS=Escherichia coli (strain K12) GN=pykA PE=1 SV=3	sp|P21599|KPYK2_ECOLI	1	167.703	12.9167	9	6	1.62	0.43	6	0.88	0.24	6242991	275.9
Aconitate hydratase 1 OS=Escherichia coli (strain K12) GN=acnA PE=1 SV=3	sp|P25516|ACON1_ECOLI	1	119.923	7.07071	11	6	0.71	0.25	6	2.43	0.84	4409360	280
Glycine dehydrogenase [decarboxylating] OS=Escherichia coli (strain K12) GN=gcvP PE=1 SV=3	sp|P33195|GCSP_ECOLI	1	59.76	7.94148	11	6	0.81	0.1	6	1.36	0.18	7782609	240.3
50S ribosomal protein L3 OS=Escherichia coli (strain K12) GN=rplC PE=1 SV=1	sp|P60438|RL3_ECOLI	1	99.6729	22.488	10	6	0.87	0.14	6	1.32	0.21	9200433	384.4
UPF0337 protein yjbJ OS=Escherichia coli (strain K12) GN=yjbJ PE=1 SV=1	sp|P68206|YJBJ_ECOLI	1	157.98	47.8261	11	6	0.81	0.06	6	1.28	0.1	5876963	477.9
Uncharacterized protein ygeW OS=Escherichia coli (strain K12) GN=ygeW PE=3 SV=2	sp|Q46803|YGEW_ECOLI	1	148.48	14.1414	7	6	0.85	0.38	6	2.61	1.18	3776795	229.3
PTS system mannitol-specific EIICBA component OS=Escherichia coli (strain K12) GN=mtlA PE=1 SV=1	sp|P00550|PTM3C_ECOLI	1	90.75	7.06436	7	5	4.03	2.9	5	0.89	0.64	5732272	215.6
Glycyl-tRNA synthetase beta subunit OS=Escherichia coli (strain K12) GN=glyS PE=1 SV=4	sp|P00961|SYGB_ECOLI	1	127.49	5.80552	7	5	1.27	0.07	5	0.8	0.05	2627008	156.5
50S ribosomal protein L15 OS=Escherichia coli (strain K12) GN=rplO PE=1 SV=1	sp|P02413|RL15_ECOLI	1	150.2	31.9444	8	5	0.8	0.05	5	1.28	0.07	17618907	414.5
Fumarate hydratase class II OS=Escherichia coli (strain K12) GN=fumC PE=1 SV=1	sp|P05042|FUMC_ECOLI	1	55.9	7.49465	5	5	2.2	1.16	5	1.09	0.58	1217631	87.2
D-alanyl-D-alanine carboxypeptidase dacC OS=Escherichia coli (strain K12) GN=dacC PE=1 SV=2	sp|P08506|DACC_ECOLI	1	57.0567	10.75	6	5	1.13	0.22	5	1.04	0.2	2740083	170
Malate synthase A OS=Escherichia coli (strain K12) GN=aceB PE=1 SV=1	sp|P08997|MASY_ECOLI	1	136.22	11.257	8	5	0.55	0.03	5	1.87	0.12	6208053	320.1
Glycerol kinase OS=Escherichia coli (strain K12) GN=glpK PE=1 SV=2	sp|P0A6F3|GLPK_ECOLI	1	185.01	12.5498	7	5	0.65	0.04	5	1.57	0.09	4663389	207.6
Chaperone protein htpG OS=Escherichia coli (strain K12) GN=htpG PE=1 SV=1	sp|P0A6Z3|HTPG_ECOLI	1	102.42	11.2179	7	5	1.73	0.42	5	0.75	0.18	4839982	238.9
Large-conductance mechanosensitive channel OS=Escherichia coli (strain K12) GN=mscL PE=1 SV=1	sp|P0A742|MSCL_ECOLI	1	130.52	24.2647	6	5	1.68	0.45	5	0.81	0.22	4514086	114.4
Inorganic pyrophosphatase OS=Escherichia coli (strain K12) GN=ppa PE=1 SV=2	sp|P0A7A9|IPYR_ECOLI	1	156.15	25.5682	7	5	1.49	0.12	5	0.69	0.06	7432198	226.3
50S ribosomal protein L10 OS=Escherichia coli (strain K12) GN=rplJ PE=1 SV=2	sp|P0A7J3|RL10_ECOLI	1	497.464	24.8485	14	5	0.84	0.05	5	1.22	0.08	27851841	965.5
50S ribosomal protein L7/L12 OS=Escherichia coli (strain K12) GN=rplL PE=1 SV=2	sp|P0A7K2|RL7_ECOLI	1	109.99	19.8347	5	5	0.84	0.46	5	2.99	1.64	3610090	119.8
30S ribosomal protein S8 OS=Escherichia coli (strain K12) GN=rpsH PE=1 SV=2	sp|P0A7W7|RS8_ECOLI	1	141.67	30	7	5	1.04	0.64	5	2.75	1.69	3556019	317
Serine hydroxymethyltransferase OS=Escherichia coli (strain K12) GN=glyA PE=1 SV=1	sp|P0A825|GLYA_ECOLI	1	46.28	8.15348	6	5	0.45	0.07	5	2.48	0.37	4962475	206.4
Thiol peroxidase OS=Escherichia coli (strain K12) GN=tpx PE=1 SV=2	sp|P0A862|TPX_ECOLI	1	392.684	33.9286	8	5	1.26	0.07	5	0.81	0.05	10271780	390.2
Phosphate acetyltransferase OS=Escherichia coli (strain K12) GN=pta PE=1 SV=2	sp|P0A9M8|PTA_ECOLI	1	64.4267	8.68347	7	5	0.77	0.07	5	1.34	0.11	4026284	189.3
Glutaredoxin-2 OS=Escherichia coli (strain K12) GN=grxB PE=1 SV=1	sp|P0AC59|GLRX2_ECOLI	1	86.66	21.3953	7	5	0.9	0.15	5	1.27	0.21	4078684	168.1
Hydrogenase-1 large chain OS=Escherichia coli (strain K12) GN=hyaB PE=1 SV=1	sp|P0ACD8|MBHL_ECOLI	1	53.04	7.70519	6	5	0.5	0.22	5	3.84	1.65	4155499	197.4
30S ribosomal protein S15 OS=Escherichia coli (strain K12) GN=rpsO PE=1 SV=2	sp|P0ADZ4|RS15_ECOLI	1	99.9	28.0899	13	5	0.95	0.12	5	1.13	0.14	24581704	679.9
D-galactose-binding periplasmic protein OS=Escherichia coli (strain K12) GN=mglB PE=1 SV=1	sp|P0AEE5|DGAL_ECOLI	1	131.39	19.2771	5	5	0.54	0.04	5	1.91	0.15	5647085	195.4
UPF0076 protein yjgF OS=Escherichia coli (strain K12) GN=yjgF PE=1 SV=2	sp|P0AF93|YJGF_ECOLI	1	128.77	26.5625	5	5	0.92	0.05	5	1.1	0.06	6103111	167.1
50S ribosomal protein L21 OS=Escherichia coli (strain K12) GN=rplU PE=1 SV=1	sp|P0AG48|RL21_ECOLI	1	99.09	33.0097	8	5	1.11	0.28	5	1.19	0.3	11129663	264.8
Peroxiredoxin osmC OS=Escherichia coli (strain K12) GN=osmC PE=1 SV=2	sp|P0C0L2|OSMC_ECOLI	1	108.16	35.6643	5	5	0.91	0.1	5	1.17	0.13	6895850	160.9
Aminoacyl-histidine dipeptidase OS=Escherichia coli (strain K12) GN=pepD PE=1 SV=3	sp|P15288|PEPD_ECOLI	1	259.05	14.2268	8	5	1.29	0.19	5	0.86	0.13	11885881	313.3
Biosynthetic arginine decarboxylase OS=Escherichia coli (strain K12) GN=speA PE=1 SV=2	sp|P21170|SPEA_ECOLI	1	94.0833	6.38298	6	5	0.49	0.24	5	4.42	2.15	2547908	183.9
Catalase HPII OS=Escherichia coli (strain K12) GN=katE PE=1 SV=1	sp|P21179|CATE_ECOLI	1	66.12	6.5073	6	5	0.93	0.13	5	1.17	0.16	4805330	148.1
Putative outer membrane porin protein nmpC OS=Escherichia coli (strain K12) GN=nmpC PE=5 SV=2	sp|P21420|NMPC_ECOLI	1	91.79	9.31507	10	5	1.8	0.97	5	1.37	0.74	20871207	790
Phosphoenolpyruvate carboxykinase [ATP] OS=Escherichia coli (strain K12) GN=pckA PE=1 SV=2	sp|P22259|PCKA_ECOLI	1	114.09	12.7778	6	5	1.11	0.19	5	1.03	0.17	6687292	125.5
Phosphoenolpyruvate synthase OS=Escherichia coli (strain K12) GN=ppsA PE=1 SV=5	sp|P23538|PPSA_ECOLI	1	132.48	8.4596	6	5	1.68	0.19	5	0.63	0.07	2917247	200.7
NADH-quinone oxidoreductase subunit F OS=Escherichia coli (strain K12) GN=nuoF PE=1 SV=3	sp|P31979|NUOF_ECOLI	1	183.58	11.4607	7	5	0.83	0.1	5	1.3	0.15	10199266	278.4
Galactitol-specific phosphotransferase enzyme IIB component OS=Escherichia coli (strain K12) GN=gatB PE=1 SV=2	sp|P37188|PTKB_ECOLI	1	71.26	24.4681	6	5	1.21	0.05	5	0.83	0.03	34418371	454.9
Aldehyde dehydrogenase B OS=Escherichia coli (strain K12) GN=aldB PE=1 SV=2	sp|P37685|ALDB_ECOLI	1	100.723	8.59375	7	5	0.82	0.12	5	1.36	0.2	3431032	163
GTP-binding protein lepA OS=Escherichia coli (strain K12) GN=lepA PE=1 SV=1	sp|P60785|LEPA_ECOLI	1	96.48	7.67947	7	5	1.97	0.39	5	0.61	0.12	1693823	148.8
50S ribosomal protein L22 OS=Escherichia coli (strain K12) GN=rplV PE=1 SV=1	sp|P61175|RL22_ECOLI	1	134.193	52.7273	11	5	0.79	0.35	5	2.55	1.14	14572380	674
Uncharacterized ABC transporter ATP-binding protein yheS OS=Escherichia coli (strain K12) GN=yheS PE=1 SV=1	sp|P63389|YHES_ECOLI	1	61.89	12.5589	10	5	1.78	0.62	5	0.9	0.31	6367799	265.1
Uncharacterized protein yqjD OS=Escherichia coli (strain K12) GN=yqjD PE=4 SV=1	sp|P64581|YQJD_ECOLI	1	223.99	38.6139	7	5	0.42	0.03	5	2.43	0.18	11229814	219.5
50S ribosomal protein L25 OS=Escherichia coli (strain K12) GN=rplY PE=1 SV=1	sp|P68919|RL25_ECOLI	1	341.966	35.1064	9	5	0.81	0.07	5	1.28	0.11	10093518	335.8
Galactitol-specific phosphotransferase enzyme IIA component OS=Escherichia coli (strain K12) GN=gatA PE=4 SV=1	sp|P69828|PTKA_ECOLI	1	200.163	40	12	5	1.12	0.06	5	0.91	0.05	15441438	513.9
Protein csiD OS=Escherichia coli (strain K12) GN=csiD PE=1 SV=2	sp|P76621|CSID_ECOLI	1	212.15	14.4615	6	5	0.44	0.05	5	2.43	0.27	6122598	370.4
Uncharacterized protein ygfK OS=Escherichia coli (strain K12) GN=ygfK PE=4 SV=1	sp|Q46811|YGFK_ECOLI	1	120.51	6.10465	8	5	0.61	0.12	5	1.94	0.37	11254714	430.2
Aspartate aminotransferase OS=Escherichia coli (strain K12) GN=aspC PE=1 SV=1	sp|P00509|AAT_ECOLI	1	172.64	12.1212	6	4	1.12	0.05	4	0.9	0.04	6718666	156
D-ribose-binding periplasmic protein OS=Escherichia coli (strain K12) GN=rbsB PE=1 SV=1	sp|P02925|RBSB_ECOLI	1	191.47	23.6486	8	4	0.79	0.05	4	1.28	0.08	7775999	220.7
GMP synthase [glutamine-hydrolyzing] OS=Escherichia coli (strain K12) GN=guaA PE=1 SV=1	sp|P04079|GUAA_ECOLI	1	55.13	4.38095	6	4	0.94	0.08	4	1.1	0.09	5600676	334
Succinate dehydrogenase iron-sulfur subunit OS=Escherichia coli (strain K12) GN=sdhB PE=1 SV=1	sp|P07014|DHSB_ECOLI	1	212.84	32.3529	10	4	0.78	0.17	4	1.51	0.32	8750747	614.1
Valyl-tRNA synthetase OS=Escherichia coli (strain K12) GN=valS PE=1 SV=2	sp|P07118|SYV_ECOLI	1	62.86	5.57308	5	4	0.64	0.08	4	1.67	0.22	2267317	119.8
Respiratory nitrate reductase 1 alpha chain OS=Escherichia coli (strain K12) GN=narG PE=1 SV=4	sp|P09152|NARG_ECOLI	1	92.72	5.45309	7	4	1.19	0.12	4	0.88	0.09	2070400	160.4
Acyl carrier protein OS=Escherichia coli (strain K12) GN=acpP PE=1 SV=2	sp|P0A6A8|ACP_ECOLI	1	131.6	32.0513	6	4	1.23	0.06	4	0.82	0.04	9144381	200.4
Dihydrodipicolinate synthase OS=Escherichia coli (strain K12) GN=dapA PE=1 SV=1	sp|P0A6L2|DAPA_ECOLI	1	54.9333	19.1781	5	4	0.74	0.02	4	1.35	0.03	3346768	114.4
3-hydroxydecanoyl-[acyl-carrier-protein] dehydratase OS=Escherichia coli (strain K12) GN=fabA PE=1 SV=2	sp|P0A6Q3|FABA_ECOLI	1	150.64	28.4884	7	4	1.09	0.09	4	0.95	0.08	13143870	398.4
Ribose-phosphate pyrophosphokinase OS=Escherichia coli (strain K12) GN=prs PE=1 SV=2	sp|P0A717|KPRS_ECOLI	1	140.91	15.873	4	4	1.29	0.23	4	0.88	0.16	3977432	98.4
Nucleoside diphosphate kinase OS=Escherichia coli (strain K12) GN=ndk PE=1 SV=2	sp|P0A763|NDK_ECOLI	1	202.94	33.5664	7	4	0.53	0.05	4	1.95	0.18	9181444	414
50S ribosomal protein L11 OS=Escherichia coli (strain K12) GN=rplK PE=1 SV=2	sp|P0A7J7|RL11_ECOLI	1	76.4833	28.169	5	4	0.89	0.1	4	1.18	0.14	14237952	208.3
50S ribosomal protein L19 OS=Escherichia coli (strain K12) GN=rplS PE=1 SV=2	sp|P0A7K6|RL19_ECOLI	1	138.9	39.1304	9	4	0.83	0.04	4	1.22	0.06	12191780	456.8
50S ribosomal protein L28 OS=Escherichia coli (strain K12) GN=rpmB PE=1 SV=2	sp|P0A7M2|RL28_ECOLI	1	106.461	28.2051	8	4	0.85	0.003	4	1.177	0.005	8031464	459.1
30S ribosomal protein S18 OS=Escherichia coli (strain K12) GN=rpsR PE=1 SV=2	sp|P0A7T7|RS18_ECOLI	1	197.78	40	5	4	2.03	0.38	4	0.56	0.1	9124792	211
30S ribosomal protein S19 OS=Escherichia coli (strain K12) GN=rpsS PE=1 SV=2	sp|P0A7U3|RS19_ECOLI	1	80.85	28.2609	5	4	0.74	0.05	4	1.38	0.09	9158107	216.3
30S ribosomal protein S2 OS=Escherichia coli (strain K12) GN=rpsB PE=1 SV=2	sp|P0A7V0|RS2_ECOLI	1	220.967	14.1079	10	4	0.98	0.08	4	1.04	0.08	20441610	483.2
Flavoprotein wrbA OS=Escherichia coli (strain K12) GN=wrbA PE=1 SV=2	sp|P0A8G6|WRBA_ECOLI	1	224.65	23.7374	5	4	0.95	0.06	4	1.06	0.06	2822070	106.1
Outer membrane protein X OS=Escherichia coli (strain K12) GN=ompX PE=1 SV=1	sp|P0A917|OMPX_ECOLI	1	109.21	28.0702	5	4	0.67	0.14	4	1.75	0.37	6682019	172.2
Ferritin-1 OS=Escherichia coli (strain K12) GN=ftnA PE=1 SV=1	sp|P0A998|FTNA_ECOLI	1	113.03	16.3636	4	4	1.97	1.07	4	1.11	0.61	2560061	128.7
ATP-dependent protease La OS=Escherichia coli (strain K12) GN=lon PE=1 SV=1	sp|P0A9M0|LON_ECOLI	1	118.56	8.16327	6	4	2.15	0.68	4	0.65	0.21	7902605	245.8
ATP synthase subunit beta OS=Escherichia coli (strain K12) GN=atpD PE=1 SV=2	sp|P0ABB4|ATPB_ECOLI	1	73.42	11.087	4	4	0.99	0.13	4	1.07	0.14	2616668	59.6
Bacterioferritin OS=Escherichia coli (strain K12) GN=bfr PE=1 SV=1	sp|P0ABD3|BFR_ECOLI	1	232.24	25.3165	7	4	1.31	0.11	4	0.79	0.06	4579441	206.9
Purine nucleoside phosphorylase deoD-type OS=Escherichia coli (strain K12) GN=deoD PE=1 SV=2	sp|P0ABP8|DEOD_ECOLI	1	257.58	9.62343	5	4	0.73	0.04	4	1.38	0.07	4575385	355.7
Enhancing lycopene biosynthesis protein 2 OS=Escherichia coli (strain K12) GN=elbB PE=1 SV=1	sp|P0ABU5|ELBB_ECOLI	1	68.45	5.99078	6	4	0.71	0.09	4	1.5	0.2	2286690	239.2
Fumarate hydratase class I, aerobic OS=Escherichia coli (strain K12) GN=fumA PE=1 SV=2	sp|P0AC33|FUMA_ECOLI	1	65.83	11.3139	7	4	0.92	0.09	4	1.13	0.11	3476357	178.5
Hydrogenase-2 large chain OS=Escherichia coli (strain K12) GN=hybC PE=1 SV=2	sp|P0ACE0|MBHM_ECOLI	1	57.1	6.87831	5	4	0.12	0.03	4	10.43	2.51	1551568	93.2
tRNA-modifying protein ygfZ OS=Escherichia coli (strain K12) GN=ygfZ PE=1 SV=2	sp|P0ADE8|YGFZ_ECOLI	1	69.27	9.81595	6	4	0.66	0.26	4	2.45	0.96	1474537	400.8
Alkyl hydroperoxide reductase subunit C OS=Escherichia coli (strain K12) GN=ahpC PE=1 SV=2	sp|P0AE08|AHPC_ECOLI	1	155.847	22.9947	6	4	1.08	0.09	4	0.96	0.08	5121834	217.1
D-alanyl-D-alanine carboxypeptidase dacA OS=Escherichia coli (strain K12) GN=dacA PE=1 SV=1	sp|P0AEB2|DACA_ECOLI	1	80.8633	5.21092	10	4	1.03	0.02	4	0.97	0.02	15663926	502.3
Chaperone protein skp OS=Escherichia coli (strain K12) GN=skp PE=1 SV=1	sp|P0AEU7|SKP_ECOLI	1	55.63	13.6646	5	4	0.77	0.33	4	2.24	0.96	2167034	176.4
Phage shock protein A OS=Escherichia coli (strain K12) GN=pspA PE=1 SV=2	sp|P0AFM6|PSPA_ECOLI	1	70.32	11.2613	6	4	0.84	0.06	4	1.21	0.08	3957884	227.5
50S ribosomal protein L17 OS=Escherichia coli (strain K12) GN=rplQ PE=1 SV=1	sp|P0AG44|RL17_ECOLI	1	115.724	18.1102	9	4	0.67	0.12	4	1.7	0.31	16622612	438.6
Succinyl-CoA ligase [ADP-forming] subunit alpha OS=Escherichia coli (strain K12) GN=sucD PE=1 SV=2	sp|P0AGE9|SUCD_ECOLI	1	154.83	14.8789	5	4	0.84	0.05	4	1.2	0.07	5599915	326.5
D-tagatose-1,6-bisphosphate aldolase subunit kbaZ OS=Escherichia coli (strain K12) GN=kbaZ PE=1 SV=1	sp|P0C8K0|KBAZ_ECOLI	1	158.74	9.38967	8	4	1.08	0.21	4	1.06	0.21	3137192	231.2
DNA ligase OS=Escherichia coli (strain K12) GN=ligA PE=1 SV=2	sp|P15042|DNLJ_ECOLI	1	110.63	5.81222	4	4	19.87	36.61	4	0.73	1.35	3016744	645.2
Oligopeptidase A OS=Escherichia coli (strain K12) GN=prlC PE=3 SV=3	sp|P27298|OPDA_ECOLI	1	62.22	6.02941	5	4	0.65	0.55	4	5.85	4.9	2640305	81.9
Transketolase 2 OS=Escherichia coli (strain K12) GN=tktB PE=1 SV=1	sp|P33570|TKT2_ECOLI	1	88.26	10.045	6	4	0.78	0.1	4	1.36	0.17	5596274	194.2
Universal stress protein F OS=Escherichia coli (strain K12) GN=uspF PE=1 SV=2	sp|P37903|USPF_ECOLI	1	106.86	11.8056	7	4	1.1	0.24	4	1.08	0.23	6321107	221.7
ABC transporter periplasmic-binding protein ytfQ OS=Escherichia coli (strain K12) GN=ytfQ PE=1 SV=1	sp|P39325|YTFQ_ECOLI	1	50.42	12.5786	7	4	0.54	0.08	4	2.01	0.3	4826231	149.4
D-lactate dehydrogenase OS=Escherichia coli (strain K12) GN=ldhA PE=1 SV=1	sp|P52643|LDHD_ECOLI	1	101.88	9.72644	7	4	1.07	0.03	4	0.94	0.02	3565704	236.2
6-phosphogluconolactonase OS=Escherichia coli (strain K12) GN=pgl PE=1 SV=2	sp|P52697|6PGL_ECOLI	1	49.41	11.4804	5	4	0.48	0.28	4	4.98	2.94	5977234	344.7
Uncharacterized protein ygeY OS=Escherichia coli (strain K12) GN=ygeY PE=3 SV=1	sp|P65807|YGEY_ECOLI	1	118.36	7.69231	4	4	0.29	0.11	4	5.44	2.05	5086750	194.5
Gamma-aminobutyraldehyde dehydrogenase OS=Escherichia coli (strain K12) GN=ydcW PE=1 SV=1	sp|P77674|ABDH_ECOLI	1	173.88	11.3924	5	4	0.85	0.03	4	1.18	0.04	3728720	123.8
L-asparaginase 2 OS=Escherichia coli (strain K12) GN=ansB PE=1 SV=2	sp|P00805|ASPG2_ECOLI	1	118.133	14.9425	4	3	2.11	0.34	3	0.51	0.08	1470306	85.2
Glutaminyl-tRNA synthetase OS=Escherichia coli (strain K12) GN=glnS PE=1 SV=3	sp|P00962|SYQ_ECOLI	1	61.16	7.76173	4	3	1.42	1.1	3	2	1.56	832792	68.1
30S ribosomal protein S6 OS=Escherichia coli (strain K12) GN=rpsF PE=1 SV=1	sp|P02358|RS6_ECOLI	1	64.46	20.7407	8	3	1.82	0.61	3	0.74	0.25	11114273	213.2
Dihydrolipoyllysine-residue acetyltransferase component of pyruvate dehydrogenase complex OS=Escherichia coli (strain K12) GN=aceF PE=1 SV=3	sp|P06959|ODP2_ECOLI	1	106.14	8.88889	6	3	0.58	0.05	3	1.78	0.15	5863592	164.9
6-phosphofructokinase isozyme 2 OS=Escherichia coli (strain K12) GN=pfkB PE=1 SV=2	sp|P06999|K6PF2_ECOLI	1	54.24	10.6796	6	3	1.18	0.66	3	1.65	0.92	5544133	204.5
NAD(P) transhydrogenase subunit alpha OS=Escherichia coli (strain K12) GN=pntA PE=1 SV=2	sp|P07001|PNTA_ECOLI	1	41.02	7.84314	5	3	1.49	0.33	3	0.77	0.17	891022	94.3
Leucyl-tRNA synthetase OS=Escherichia coli (strain K12) GN=leuS PE=1 SV=2	sp|P07813|SYL_ECOLI	1	86.38	5.11628	5	3	0.99	0.12	3	1.05	0.12	2245987	114.9
2',3'-cyclic-nucleotide 2'-phosphodiesterase/3'-nucleotidase OS=Escherichia coli (strain K12) GN=cpdB PE=1 SV=2	sp|P08331|CPDB_ECOLI	1	48.1	4.9459	4	3	0.77	0.33	3	2.01	0.85	2672452	69.6
Protein traD OS=Escherichia coli (strain K12) GN=traD PE=1 SV=4	sp|P09130|TRAD1_ECOLI	1	65.11	6.55509	5	3	2.3	1.04	3	0.7	0.31	1757818	94.8
Protease 7 OS=Escherichia coli (strain K12) GN=ompT PE=1 SV=1	sp|P09169|OMPT_ECOLI	1	50.56	8.51735	3	3	1.52	0.08	3	0.66	0.04	1485397	19.2
10 kDa chaperonin OS=Escherichia coli (strain K12) GN=groS PE=1 SV=1	sp|P0A6F9|CH10_ECOLI	1	169.04	42.268	5	3	0.93	0.03	3	1.07	0.03	4584668	201
D-amino acid dehydrogenase small subunit OS=Escherichia coli (strain K12) GN=dadA PE=2 SV=1	sp|P0A6J5|DADA_ECOLI	1	68.91	7.63889	3	3	1.16	0.27	3	1	0.23	578315	55.2
Deoxyribose-phosphate aldolase OS=Escherichia coli (strain K12) GN=deoC PE=1 SV=1	sp|P0A6L0|DEOC_ECOLI	1	109.463	17.7606	6	3	0.65	0.21	3	2	0.63	2373163	101.9
Integration host factor subunit alpha OS=Escherichia coli (strain K12) GN=ihfA PE=1 SV=1	sp|P0A6X7|IHFA_ECOLI	1	87.89	29.2929	5	3	1.3	0.16	3	0.81	0.1	3822037	132.9
Translation initiation factor IF-2 OS=Escherichia coli (strain K12) GN=infB PE=1 SV=1	sp|P0A705|IF2_ECOLI	1	58.79	3.25843	3	3	2.55	1.33	3	0.71	0.37	3378128	75
CTP synthase OS=Escherichia coli (strain K12) GN=pyrG PE=1 SV=2	sp|P0A7E5|PYRG_ECOLI	1	48.69	5.87156	6	3	0.67	0.19	3	1.85	0.52	30769028	375.9
Protein recA OS=Escherichia coli (strain K12) GN=recA PE=1 SV=2	sp|P0A7G6|RECA_ECOLI	1	115.577	10.1983	7	3	0.86	0.12	3	1.22	0.17	11936426	361.1
Threonyl-tRNA synthetase OS=Escherichia coli (strain K12) GN=thrS PE=1 SV=1	sp|P0A8M3|SYT_ECOLI	1	87.35	4.82866	6	3	1.33	0.06	3	0.76	0.04	2567252	189
Probable Fe(2+)-trafficking protein OS=Escherichia coli (strain K12) GN=yggX PE=1 SV=2	sp|P0A8P3|FETP_ECOLI	1	45.69	39.5604	3	3	0.49	0.14	3	2.6	0.78	2470675	134.1
UPF0307 protein yjgA OS=Escherichia coli (strain K12) GN=yjgA PE=1 SV=1	sp|P0A8X0|YJGA_ECOLI	1	85.01	12.0219	5	3	0.8	0.08	3	1.28	0.13	1471302	72.3
Outer membrane lipoprotein slyB OS=Escherichia coli (strain K12) GN=slyB PE=2 SV=1	sp|P0A905|SLYB_ECOLI	1	159.17	15.4839	4	3	1.07	0.27	3	1.12	0.28	1142985	59.3
Outer membrane protein W OS=Escherichia coli (strain K12) GN=ompW PE=1 SV=1	sp|P0A915|OMPW_ECOLI	1	108.797	12.7358	3	3	0.71	0.02	3	1.42	0.05	3724187	120.6
3-oxoacyl-[acyl-carrier-protein] synthase 1 OS=Escherichia coli (strain K12) GN=fabB PE=1 SV=1	sp|P0A953|FABB_ECOLI	1	112	8.12808	5	3	1.19	0.26	3	0.96	0.21	9333771	204.4
Uncharacterized ABC transporter ATP-binding protein yjjK OS=Escherichia coli (strain K12) GN=yjjK PE=1 SV=2	sp|P0A9W3|YJJK_ECOLI	1	50.1833	5.40541	3	3	1.05	0.35	3	1.27	0.43	838141	45.1
50S ribosomal protein L13 OS=Escherichia coli (strain K12) GN=rplM PE=1 SV=1	sp|P0AA10|RL13_ECOLI	1	158.3	19.0141	5	3	0.76	0.04	3	1.34	0.08	7923276	267.4
Transcriptional regulatory protein ompR OS=Escherichia coli (strain K12) GN=ompR PE=1 SV=1	sp|P0AA16|OMPR_ECOLI	1	64.56	16.7364	3	3	0.98	0.41	3	1.56	0.65	1862486	46.2
Thioredoxin-1 OS=Escherichia coli (strain K12) GN=trxA PE=1 SV=2	sp|P0AA25|THIO_ECOLI	1	132.1	26.6055	7	3	0.99	0.61	3	2.16	1.33	3674001	343
Fructose-bisphosphate aldolase class 2 OS=Escherichia coli (strain K12) GN=fbaA PE=1 SV=2	sp|P0AB71|ALF_ECOLI	1	148.98	9.47075	6	3	0.73	0.04	3	1.38	0.07	14380082	355
Glucose-6-phosphate 1-dehydrogenase OS=Escherichia coli (strain K12) GN=zwf PE=1 SV=1	sp|P0AC53|G6PD_ECOLI	1	64.89	10.5906	5	3	1.37	0.44	3	0.96	0.31	2916054	224.4
Probable acrEF/envCD operon repressor OS=Escherichia coli (strain K12) GN=envR PE=1 SV=1	sp|P0ACT2|ENVR_ECOLI	1	58.74	5	5	3	0.97	0.11	3	1.07	0.12	2688787	149.1
Protein ygiW OS=Escherichia coli (strain K12) GN=ygiW PE=1 SV=1	sp|P0ADU5|YGIW_ECOLI	1	131.03	13.0769	4	3	0.74	0.12	3	1.46	0.23	3495846	116.6
Peptidyl-prolyl cis-trans isomerase D OS=Escherichia coli (strain K12) GN=ppiD PE=1 SV=1	sp|P0ADY1|PPID_ECOLI	1	68.5	7.22311	9	3	0.92	0.17	3	1.19	0.22	5570592	284.5
50S ribosomal protein L16 OS=Escherichia coli (strain K12) GN=rplP PE=1 SV=1	sp|P0ADY7|RL16_ECOLI	1	244.38	33.0882	6	3	1.16	0.07	3	0.87	0.06	4159068	315.8
UPF0092 membrane protein yajC OS=Escherichia coli (strain K12) GN=yajC PE=1 SV=1	sp|P0ADZ7|YAJC_ECOLI	1	174.76	26.3636	6	3	0.93	0.16	3	1.17	0.2	7981719	270.8
Acriflavine resistance protein A OS=Escherichia coli (strain K12) GN=acrA PE=1 SV=1	sp|P0AE06|ACRA_ECOLI	1	48.24	8.06045	5	3	0.29	0.06	3	3.98	0.88	2229268	108.3
3-oxoacyl-[acyl-carrier-protein] reductase OS=Escherichia coli (strain K12) GN=fabG PE=1 SV=1	sp|P0AEK2|FABG_ECOLI	1	73.76	26.2295	4	3	1.01	0.08	3	1.01	0.08	1510048	82.3
Enoyl-[acyl-carrier-protein] reductase [NADH] OS=Escherichia coli (strain K12) GN=fabI PE=1 SV=2	sp|P0AEK4|FABI_ECOLI	1	142.58	10.3053	5	3	1.35	0.1	3	0.75	0.05	13642459	305.1
Septum site-determining protein minD OS=Escherichia coli (strain K12) GN=minD PE=1 SV=2	sp|P0AEZ3|MIND_ECOLI	1	64.4067	17.037	5	3	1.1	0.05	3	0.91	0.04	4395296	151.2
NADH-quinone oxidoreductase subunit H OS=Escherichia coli (strain K12) GN=nuoH PE=1 SV=1	sp|P0AFD4|NUOH_ECOLI	1	96.06	2.76923	4	3	0.36	0.08	3	3.15	0.68	3438497	265.5
UPF0135 protein ybgI OS=Escherichia coli (strain K12) GN=ybgI PE=1 SV=1	sp|P0AFP6|YBGI_ECOLI	1	88.2	12.1457	3	3	0.97	0.16	3	1.12	0.19	2033847	117.2
GTP pyrophosphokinase OS=Escherichia coli (strain K12) GN=relA PE=3 SV=1	sp|P0AG20|RELA_ECOLI	1	42.8	2.41935	4	3	3.61	2.53	3	0.69	0.48	10610310	480.2
Transcription termination factor rho OS=Escherichia coli (strain K12) GN=rho PE=1 SV=1	sp|P0AG30|RHO_ECOLI	1	52.2333	9.30788	5	3	0.71	0.44	3	2.98	1.82	2171405	98.3
Protein-export membrane protein secD OS=Escherichia coli (strain K12) GN=secD PE=3 SV=1	sp|P0AG90|SECD_ECOLI	1	41.7	2.92683	4	3	1.99	0.53	3	0.61	0.16	1743544	130.4
Uncharacterized protein yieF OS=Escherichia coli (strain K12) GN=yieF PE=3 SV=1	sp|P0AGE6|YIEF_ECOLI	1	41.18	7.97872	3	3	2.04	0.75	3	0.69	0.25	915010	58.2
Prolyl-tRNA synthetase OS=Escherichia coli (strain K12) GN=proS PE=1 SV=4	sp|P16659|SYP_ECOLI	1	68.17	3.84615	3	3	0.67	0.52	3	4.17	3.23	1141089	68.1
ATP-dependent RNA helicase srmB OS=Escherichia coli (strain K12) GN=srmB PE=1 SV=1	sp|P21507|SRMB_ECOLI	1	86.48	9.68468	4	3	0.77	0.28	3	1.83	0.67	1509606	110.3
Periplasmic dipeptide transport protein OS=Escherichia coli (strain K12) GN=dppA PE=1 SV=1	sp|P23847|DPPA_ECOLI	1	54.64	5.42056	8	3	0.95	0.33	3	1.43	0.49	5194127	201.1
Acetyl-coenzyme A synthetase OS=Escherichia coli (strain K12) GN=acs PE=1 SV=2	sp|P27550|ACSA_ECOLI	1	140.373	5.9816	4	3	0.59	0.06	3	1.76	0.18	1955420	77.2
Formate dehydrogenase-O major subunit OS=Escherichia coli (strain K12) GN=fdoG PE=1 SV=5	sp|P32176|FDOG_ECOLI	1	108.72	5.21654	4	3	0.99	0.07	3	1.02	0.08	1359106	67.6
NADH-quinone oxidoreductase subunit G OS=Escherichia coli (strain K12) GN=nuoG PE=1 SV=4	sp|P33602|NUOG_ECOLI	1	107.92	4.29515	5	3	0.69	0.15	3	1.66	0.36	4041040	203.6
Phosphoglucomutase OS=Escherichia coli (strain K12) GN=pgm PE=1 SV=1	sp|P36938|PGM_ECOLI	1	173.97	6.04396	8	3	1.08	0.03	3	0.93	0.03	11095451	305.2
Phosphoethanolamine transferase eptB OS=Escherichia coli (strain K12) GN=eptB PE=1 SV=3	sp|P37661|EPTB_ECOLI	1	46.95	2.48668	3	3	0.1	0.04	3	16.55	7.42	4590956	129.1
Uncharacterized protein ygjQ OS=Escherichia coli (strain K12) GN=ygjQ PE=4 SV=1	sp|P42598|YGJQ_ECOLI	1	66.08	6.95652	4	3	0.1	0.02	3	10.94	1.74	7599860	176.6
Histidyl-tRNA synthetase OS=Escherichia coli (strain K12) GN=hisS PE=1 SV=2	sp|P60906|SYH_ECOLI	1	42.13	10.1415	4	3	0.93	0.08	3	1.1	0.09	4567481	103.3
UPF0325 protein yaeH OS=Escherichia coli (strain K12) GN=yaeH PE=3 SV=1	sp|P62768|YAEH_ECOLI	1	77.47	33.5938	6	3	0.94	0.19	3	1.19	0.24	10713089	199
ADP-L-glycero-D-manno-heptose-6-epimerase OS=Escherichia coli (strain K12) GN=hldD PE=1 SV=1	sp|P67910|HLDD_ECOLI	1	122.203	10.3226	3	3	1.79	0.38	3	0.63	0.14	2121117	60.3
Cytosol aminopeptidase OS=Escherichia coli (strain K12) GN=pepA PE=1 SV=1	sp|P68767|AMPA_ECOLI	1	124.627	6.16302	3	3	1	0.21	3	1.13	0.23	2003865	63.1
Galactitol permease IIC component OS=Escherichia coli (strain K12) GN=gatC PE=1 SV=1	sp|P69831|PTKC_ECOLI	1	80.58	6.65188	9	3	1.02	0.12	3	1.02	0.12	8632579	394
Uncharacterized zinc-type alcohol dehydrogenase-like protein yahK OS=Escherichia coli (strain K12) GN=yahK PE=1 SV=1	sp|P75691|YAHK_ECOLI	1	68.48	10.3152	3	3	0.82	0.3	3	1.71	0.62	1983349	53.5
Uncharacterized lipoprotein ybjP OS=Escherichia coli (strain K12) GN=ybjP PE=1 SV=1	sp|P75818|YBJP_ECOLI	1	87.58	23.9766	3	3	0.58	0.06	3	1.8	0.19	3284914	51.6
Ribosomal RNA large subunit methyltransferase L OS=Escherichia coli (strain K12) GN=rlmL PE=1 SV=1	sp|P75864|RLML_ECOLI	1	43.38	6.41026	4	3	2.65	0.21	3	0.38	0.03	3022967	100.9
Putative outer membrane protein yedS OS=Escherichia coli (strain K12) GN=yedS PE=5 SV=3	sp|P76335|YEDS_ECOLI	1	97.2867	4.78589	9	3	0.65	0.04	3	1.57	0.11	20853902	615.4
NADP-dependent malic enzyme OS=Escherichia coli (strain K12) GN=maeB PE=1 SV=1	sp|P76558|MAO2_ECOLI	1	57.84	3.55731	4	3	0.49	0.01	3	2.05	0.04	2912698	66.2
Protein ydgA OS=Escherichia coli (strain K12) GN=ydgA PE=1 SV=1	sp|P77804|YDGA_ECOLI	1	74.87	5.17928	3	3	0.69	0.03	3	1.47	0.05	1124782	51.5
2,5-diketo-D-gluconic acid reductase A OS=Escherichia coli (strain K12) GN=dkgA PE=1 SV=3	sp|Q46857|DKGA_ECOLI	1	123.14	20	7	3	2.39	1.62	3	1	0.68	3594152	174.9
Tryptophanyl-tRNA synthetase OS=Escherichia coli (strain K12) GN=trpS PE=1 SV=3	sp|P00954|SYW_ECOLI	1	90.21	12.2754	4	2	1.37	0.16	2	0.75	0.09	2499329	65.4
Methionyl-tRNA synthetase OS=Escherichia coli (strain K12) GN=metG PE=1 SV=2	sp|P00959|SYM_ECOLI	1	62.41	2.51108	6	2	0.71	0.03	2	1.41	0.06	2081040	242.7
Outer membrane protein tolC OS=Escherichia coli (strain K12) GN=tolC PE=1 SV=3	sp|P02930|TOLC_ECOLI	1	73.96	4.25963	3	2	0.28	0.03	2	3.69	0.36	1333142	56.5
Polyribonucleotide nucleotidyltransferase OS=Escherichia coli (strain K12) GN=pnp PE=1 SV=3	sp|P05055|PNP_ECOLI	1	62.11	3.51617	2	2	0.94	0.08	2	1.08	0.09	7082314	87.4
Peptide chain release factor 2 OS=Escherichia coli (strain K12) GN=prfB PE=1 SV=3	sp|P07012|RF2_ECOLI	1	59.01	4.38356	2	2	0.96	0.09	2	1.06	0.1	1507560	40.9
Glycerol-3-phosphate transporter OS=Escherichia coli (strain K12) GN=glpT PE=1 SV=1	sp|P08194|GLPT_ECOLI	1	61	4.42478	2	2	0.628	0.001	2	1.593	0.003	691258	29.9
Acetate kinase OS=Escherichia coli (strain K12) GN=ackA PE=1 SV=1	sp|P0A6A3|ACKA_ECOLI	1	84.32	8.75	2	2	0.725	0.006	2	1.38	0.01	1328123	4.1
ATP-dependent hsl protease ATP-binding subunit hslU OS=Escherichia coli (strain K12) GN=hslU PE=1 SV=1	sp|P0A6H5|HSLU_ECOLI	1	50.42	6.32054	3	2	0.37	0.24	2	5.12	3.41	1843786	121.5
(3R)-hydroxymyristoyl-[acyl-carrier-protein] dehydratase OS=Escherichia coli (strain K12) GN=fabZ PE=1 SV=1	sp|P0A6Q6|FABZ_ECOLI	1	61.7467	13.9073	5	2	0.95	0.09	2	1.06	0.1	5778977	188.9
Protein hfq OS=Escherichia coli (strain K12) GN=hfq PE=1 SV=2	sp|P0A6X3|HFQ_ECOLI	1	71.81	12.7451	2	2	0.89	0.25	2	1.3	0.36	2075222	84.8
Translation initiation factor IF-3 OS=Escherichia coli (strain K12) GN=infC PE=1 SV=1	sp|P0A707|IF3_ECOLI	1	94.39	19.4444	3	2	0.834	0.003	2	1.199	0.004	1719053	85.5
Putative phosphotransferase ydiA OS=Escherichia coli (strain K12) GN=ydiA PE=1 SV=1	sp|P0A8A4|YDIA_ECOLI	1	50.38	9.02527	2	2	2.46	0.31	2	0.42	0.05	831446	18.2
UPF0227 protein ycfP OS=Escherichia coli (strain K12) GN=ycfP PE=3 SV=1	sp|P0A8E1|YCFP_ECOLI	1	44.33	13.3333	3	2	1.66	4.47	2	9.28	24.93	2321009	98.1
Nucleoside-specific channel-forming protein tsx OS=Escherichia coli (strain K12) GN=tsx PE=1 SV=1	sp|P0A927|TSX_ECOLI	1	107.39	8.16327	2	2	0.97	0.19	2	1.11	0.22	1671600	51
Cold shock-like protein cspE OS=Escherichia coli (strain K12) GN=cspE PE=1 SV=2	sp|P0A972|CSPE_ECOLI	1	109.4	17.3913	3	2	1.079	0.008	2	0.927	0.007	3457477	103
Hypoxanthine phosphoribosyltransferase OS=Escherichia coli (strain K12) GN=hpt PE=1 SV=1	sp|P0A9M2|HPRT_ECOLI	1	66.21	3.37079	4	2	1.08	0.23	2	1.01	0.22	1112503	175.2
Aerobic respiration control protein ArcA OS=Escherichia coli (strain K12) GN=arcA PE=1 SV=1	sp|P0A9Q1|ARCA_ECOLI	1	46.11	7.56303	2	2	1.92	0.47	2	0.58	0.14	937900	42.9
UTP--glucose-1-phosphate uridylyltransferase OS=Escherichia coli (strain K12) GN=galF PE=1 SV=1	sp|P0AAB6|GALF_ECOLI	1	106	6.06061	3	2	1	0.02	2	1	0.02	2457528	60.4
Malonyl CoA-acyl carrier protein transacylase OS=Escherichia coli (strain K12) GN=fabD PE=1 SV=2	sp|P0AAI9|FABD_ECOLI	1	100.617	8.73786	3	2	1.25	0.1	2	0.81	0.06	2321901	85.3
Adenylosuccinate lyase OS=Escherichia coli (strain K12) GN=purB PE=1 SV=1	sp|P0AB89|PUR8_ECOLI	1	81.52	9.21053	4	2	0.61	0.41	2	3.16	2.15	827257	126.4
ATP synthase gamma chain OS=Escherichia coli (strain K12) GN=atpG PE=1 SV=1	sp|P0ABA6|ATPG_ECOLI	1	61.67	11.1498	2	2	1.34	0.32	2	0.83	0.2	1040532	49.8
Ubiquinol oxidase subunit 2 OS=Escherichia coli (strain K12) GN=cyoA PE=1 SV=1	sp|P0ABJ1|CYOA_ECOLI	1	61.26	2.85714	3	2	1.11	0.25	2	1	0.23	2594872	102.3
Cytochrome d ubiquinol oxidase subunit 2 OS=Escherichia coli (strain K12) GN=cydB PE=1 SV=1	sp|P0ABK2|CYDB_ECOLI	1	94.35	3.69393	3	2	0.83	0.06	2	1.22	0.08	2914498	99.1
Cysteine synthase A OS=Escherichia coli (strain K12) GN=cysK PE=1 SV=2	sp|P0ABK5|CYSK_ECOLI	1	110.62	10.5263	2	2	0.65	0.13	2	1.65	0.33	979899	46.8
UPF0169 lipoprotein yfiO OS=Escherichia coli (strain K12) GN=yfiO PE=1 SV=1	sp|P0AC02|YFIO_ECOLI	1	79.58	11.0204	4	2	0.82	0.08	2	1.24	0.13	3219434	94.4
Fumarate reductase iron-sulfur subunit OS=Escherichia coli (strain K12) GN=frdB PE=1 SV=2	sp|P0AC47|FRDB_ECOLI	1	45.17	7.37705	5	2	0.83	0.08	2	1.23	0.12	5859869	1010.7
Glutaredoxin-4 OS=Escherichia coli (strain K12) GN=grxD PE=1 SV=1	sp|P0AC69|GLRX4_ECOLI	1	68.86	18.2609	3	2	1.41	0.51	2	0.9	0.33	3252513	174.2
Stringent starvation protein A OS=Escherichia coli (strain K12) GN=sspA PE=1 SV=2	sp|P0ACA3|SSPA_ECOLI	1	65.15	8.96226	2	2	2.6	1.54	2	0.65	0.38	1881082	51.5
UPF0381 protein yfcZ OS=Escherichia coli (strain K12) GN=yfcZ PE=3 SV=1	sp|P0AD33|YFCZ_ECOLI	1	88.86	27.6596	3	2	1.14	0.06	2	0.88	0.05	1813649	54
Uncharacterized lipoprotein yajG OS=Escherichia coli (strain K12) GN=yajG PE=4 SV=1	sp|P0ADA5|YAJG_ECOLI	1	87.07	8.33333	5	2	1.05	0.08	2	0.96	0.07	2338575	106.6
Uncharacterized protein ygaM OS=Escherichia coli (strain K12) GN=ygaM PE=4 SV=1	sp|P0ADQ7|YGAM_ECOLI	1	53.73	11.5044	3	2	0.26	0.09	2	4.75	1.66	1387242	49.6
Probable quinol monooxygenase ygiN OS=Escherichia coli (strain K12) GN=ygiN PE=1 SV=1	sp|P0ADU2|YGIN_ECOLI	1	58.0233	12.5	4	2	0.74	0.09	2	1.38	0.16	1613212	79.5
Thiol:disulfide interchange protein dsbA OS=Escherichia coli (strain K12) GN=dsbA PE=1 SV=1	sp|P0AEG4|DSBA_ECOLI	1	103.92	16.8269	4	2	0.57	0.39	2	3.47	2.41	3815400	182
Glutamine-binding periplasmic protein OS=Escherichia coli (strain K12) GN=glnH PE=1 SV=1	sp|P0AEQ3|GLNH_ECOLI	1	104.303	9.67742	4	2	0.635	0.004	2	1.58	0.01	2822384	83.3
Chaperone-like protein hdeA OS=Escherichia coli (strain K12) GN=hdeA PE=1 SV=1	sp|P0AES9|HDEA_ECOLI	1	55.26	31.8182	2	2	1.15	0.06	2	0.87	0.05	1223546	65.7
Uncharacterized protein yjbR OS=Escherichia coli (strain K12) GN=yjbR PE=1 SV=1	sp|P0AF50|YJBR_ECOLI	1	72.11	12.7119	2	2	1.42	0.01	2	0.703	0.005	2444482	49.8
Transcription elongation protein nusA OS=Escherichia coli (strain K12) GN=nusA PE=1 SV=1	sp|P0AFF6|NUSA_ECOLI	1	87.14	4.84848	3	2	0.89	0.31	2	1.41	0.5	2453802	46.7
Osmotically-inducible protein Y OS=Escherichia coli (strain K12) GN=osmY PE=1 SV=1	sp|P0AFH8|OSMY_ECOLI	1	53.62	15.4229	3	2	0.75	0.01	2	1.33	0.03	4918292	116.7
Spermidine/putrescine-binding periplasmic protein OS=Escherichia coli (strain K12) GN=potD PE=1 SV=1	sp|P0AFK9|POTD_ECOLI	1	58.19	11.4943	3	2	0.52	0.4	2	4.17	3.2	1022960	74
Uncharacterized protein yciO OS=Escherichia coli (strain K12) GN=yciO PE=1 SV=1	sp|P0AFR4|YCIO_ECOLI	1	48.89	16.0194	3	2	1.53	0.63	2	0.87	0.36	3007496	80.8
Ribosome modulation factor OS=Escherichia coli (strain K12) GN=rmf PE=1 SV=1	sp|P0AFW2|RMF_ECOLI	1	69.04	14.5455	2	2	1.59	0.1	2	0.63	0.04	771931	41.6
50S ribosomal protein L30 OS=Escherichia coli (strain K12) GN=rpmD PE=1 SV=2	sp|P0AG51|RL30_ECOLI	1	65.26	15.2542	3	2	0.86	0.04	2	1.16	0.05	7719411	491.6
Protein tdcF OS=Escherichia coli (strain K12) GN=tdcF PE=1 SV=1	sp|P0AGL2|TDCF_ECOLI	1	55.1	10.0775	3	2	0.75	0.18	2	1.5	0.37	2182320	72.4
Small-conductance mechanosensitive channel OS=Escherichia coli (strain K12) GN=mscS PE=1 SV=1	sp|P0C0S1|MSCS_ECOLI	1	137.78	8.04196	2	2	1.15	0.03	2	0.87	0.03	2633130	63.4
Glucosamine--fructose-6-phosphate aminotransferase [isomerizing] OS=Escherichia coli (strain K12) GN=glmS PE=1 SV=4	sp|P17169|GLMS_ECOLI	1	93.8	4.26929	3	2	1.33	0.22	2	0.8	0.13	1608253	70.2
Glucose-1-phosphatase OS=Escherichia coli (strain K12) GN=agp PE=1 SV=1	sp|P19926|AGP_ECOLI	1	79.05	8.23245	4	2	0.575	0.009	2	1.74	0.03	2013254	145.5
Ribonuclease R OS=Escherichia coli (strain K12) GN=rnr PE=1 SV=2	sp|P21499|RNR_ECOLI	1	53.8	3.56704	3	2	0.84	0.07	2	1.2	0.09	3456093	76.1
Uncharacterized metalloprotease yggG OS=Escherichia coli (strain K12) GN=yggG PE=1 SV=2	sp|P25894|YGGG_ECOLI	1	85.22	12.3016	3	2	6.47	14.28	2	1.66	3.67	2197669	54
Aminomethyltransferase OS=Escherichia coli (strain K12) GN=gcvT PE=1 SV=3	sp|P27248|GCST_ECOLI	1	91	5.21978	2	2	0.58	0.11	2	1.85	0.34	1699370	51.2
Transketolase 1 OS=Escherichia coli (strain K12) GN=tktA PE=1 SV=5	sp|P27302|TKT1_ECOLI	1	105.97	4.82655	3	2	1	0.05	2	1	0.05	1924617	81.4
3-mercaptopyruvate sulfurtransferase OS=Escherichia coli (strain K12) GN=sseA PE=1 SV=3	sp|P31142|THTM_ECOLI	1	102.11	4.62633	2	2	0.99	0.09	2	1.03	0.1	1326323	73.9
Chaperone protein hchA OS=Escherichia coli (strain K12) GN=hchA PE=1 SV=3	sp|P31658|HCHA_ECOLI	1	152.43	11.6608	3	2	0.75	0.12	2	1.4	0.22	3692969	113.7
Protein AidB OS=Escherichia coli (strain K12) GN=aidB PE=1 SV=3	sp|P33224|AIDB_ECOLI	1	63.67	5.36044	4	2	0.79	0.13	2	1.34	0.22	2218022	88.5
Alkyl hydroperoxide reductase subunit F OS=Escherichia coli (strain K12) GN=ahpF PE=1 SV=2	sp|P35340|AHPF_ECOLI	1	77.08	5.75816	3	2	1.27	6.04	2	36.46	173.56	839887	70.8
Hydrogenase 2 maturation protease OS=Escherichia coli (strain K12) GN=hybD PE=1 SV=2	sp|P37182|HYBD_ECOLI	1	57.26	11.5854	2	2	0.78	0.45	2	2.16	1.26	2583526	55
Antigen 43 OS=Escherichia coli (strain K12) GN=flu PE=1 SV=3	sp|P39180|AG43_ECOLI	1	74.44	5.19731	4	2	17.44	1.64	2	0.058	0.006	2581189	182.5
RNA polymerase-associated protein rapA OS=Escherichia coli (strain K12) GN=rapA PE=1 SV=2	sp|P60240|RAPA_ECOLI	1	40.99	1.7562	3	2	1.05	0.18	2	1.01	0.18	901784	61.2
4-hydroxy-3-methylbut-2-en-1-yl diphosphate synthase OS=Escherichia coli (strain K12) GN=ispG PE=1 SV=1	sp|P62620|ISPG_ECOLI	1	81.34	5.37634	4	2	0.78	0.06	2	1.3	0.09	2307405	117.1
Glucose-specific phosphotransferase enzyme IIA component OS=Escherichia coli (strain K12) GN=crr PE=1 SV=2	sp|P69783|PTGA_ECOLI	1	121.01	25.4438	5	2	0.71	0.15	2	1.54	0.32	12934887	256.4
Mannose permease IID component OS=Escherichia coli (strain K12) GN=manZ PE=1 SV=1	sp|P69805|PTND_ECOLI	1	83.04	8.39161	4	2	0.76	0.06	2	1.34	0.11	3692521	156.6
Glutathione import ATP-binding protein gsiA OS=Escherichia coli (strain K12) GN=gsiA PE=1 SV=3	sp|P75796|GSIA_ECOLI	1	40.99	7.70465	4	2	1.01	0.22	2	1.09	0.24	3834753	145
Chain length determinant protein OS=Escherichia coli (strain K12) GN=wzzB PE=1 SV=2	sp|P76372|WZZB_ECOLI	1	78.43	6.74847	2	2	1.42	0.17	2	0.72	0.09	758937	26.5
Ethanolamine utilization protein eutA OS=Escherichia coli (strain K12) GN=eutA PE=3 SV=1	sp|P76551|EUTA_ECOLI	1	45.89	5.13919	3	2	0.22	0.19	2	11.44	10.01	2593417	95.1
Protein gmr OS=Escherichia coli (strain K12) GN=gmr PE=4 SV=1	sp|P77334|GMR_ECOLI	1	52.17	7.71558	6	2	1.15	0.08	2	0.88	0.06	10169539	244
Uncharacterized lipoprotein ybaY OS=Escherichia coli (strain K12) GN=ybaY PE=1 SV=1	sp|P77717|YBAY_ECOLI	1	98.06	9.47368	2	2	0.681	0.008	2	1.47	0.02	3858953	115
Uncharacterized GST-like protein yghU OS=Escherichia coli (strain K12) GN=yghU PE=1 SV=2	sp|Q46845|YGHU_ECOLI	1	90.3	10.4167	4	2	0.817	0.002	2	1.224	0.003	3266393	109.4
Uncharacterized protein yqjK OS=Escherichia coli (strain K12) GN=yqjK PE=4 SV=1	sp|Q47710|YQJK_ECOLI	1	112.19	11.1111	2	2	0.38	0.02	2	2.67	0.12	951372	32.8
Bifunctional aspartokinase/homoserine dehydrogenase 1 OS=Escherichia coli (strain K12) GN=thrA PE=1 SV=2	sp|P00561|AK1H_ECOLI	1	59.67	2.56098	2	1	1.74	0	1	0.58	0	1748555	116
Glycyl-tRNA synthetase alpha subunit OS=Escherichia coli (strain K12) GN=glyQ PE=1 SV=2	sp|P00960|SYGA_ECOLI	1	53.77	6.27063	1	1	1.46	0	1	0.68	0	217857	6
Lactose permease OS=Escherichia coli (strain K12) GN=lacY PE=1 SV=1	sp|P02920|LACY_ECOLI	1	50.69	1.67866	3	1	1.46	0	1	0.69	0	1057786	60.1
Dihydrodipicolinate reductase OS=Escherichia coli (strain K12) GN=dapB PE=1 SV=1	sp|P04036|DAPB_ECOLI	1	62.25	2.9304	2	1	0.73	0	1	1.38	0	343798	24.8
D-lactate dehydrogenase OS=Escherichia coli (strain K12) GN=dld PE=1 SV=3	sp|P06149|DLD_ECOLI	1	42.23	4.55342	3	1	1.03	0	1	0.97	0	564056	99.4
PTS system N-acetylglucosamine-specific EIICBA component OS=Escherichia coli (strain K12) GN=nagE PE=4 SV=1	sp|P09323|PTW3C_ECOLI	1	71.28	5.09259	2	1	0.89	0	1	1.13	0	693220	12.3
Protein grpE OS=Escherichia coli (strain K12) GN=grpE PE=1 SV=1	sp|P09372|GRPE_ECOLI	1	45.21	7.1066	1	1	0.72	0	1	1.39	0	401392	45.8
Glycerophosphoryl diester phosphodiesterase OS=Escherichia coli (strain K12) GN=glpQ PE=1 SV=2	sp|P09394|GLPQ_ECOLI	1	77.85	3.63128	2	1	1.31	0	1	0.77	0	640082	45.2
Glycogen synthase OS=Escherichia coli (strain K12) GN=glgA PE=1 SV=1	sp|P0A6U8|GLGA_ECOLI	1	46.29	2.09644	1	1	0.66	0	1	1.51	0	314088	73.1
Glucokinase OS=Escherichia coli (strain K12) GN=glk PE=1 SV=1	sp|P0A6V8|GLK_ECOLI	1	74.53	3.73832	2	1	0.33	0	1	3.03	0	2274921	51.1
Glucosamine-6-phosphate deaminase OS=Escherichia coli (strain K12) GN=nagB PE=1 SV=1	sp|P0A759|NAGB_ECOLI	1	66.04	4.13534	1	1	1	0	1	1	0	296294	12
N utilization substance protein B OS=Escherichia coli (strain K12) GN=nusB PE=1 SV=1	sp|P0A780|NUSB_ECOLI	1	71.33	7.19424	1	1	1.32	0	1	0.76	0	381516	27.7
50S ribosomal protein L34 OS=Escherichia coli (strain K12) GN=rpmH PE=1 SV=1	sp|P0A7P5|RL34_ECOLI	1	51.44	17.3913	1	1	6.89	0	1	0.15	0	2160627	49.6
50S ribosomal protein L35 OS=Escherichia coli (strain K12) GN=rpmI PE=1 SV=2	sp|P0A7Q1|RL35_ECOLI	1	80.98	20	1	1	2.14	0	1	0.47	0	2643591	58.8
Aerobic C4-dicarboxylate transport protein OS=Escherichia coli (strain K12) GN=dctA PE=1 SV=1	sp|P0A830|DCTA_ECOLI	1	58.32	1.86916	1	1	0.87	0	1	1.15	0	432003	35
UPF0304 protein yfbU OS=Escherichia coli (strain K12) GN=yfbU PE=1 SV=1	sp|P0A8W8|YFBU_ECOLI	1	82.18	12.1951	2	1	0.72	0	1	1.39	0	665680	26.5
Lipoprotein 34 OS=Escherichia coli (strain K12) GN=nlpB PE=1 SV=1	sp|P0A903|NLPB_ECOLI	1	52.11	8.13953	3	1	0.9	0	1	1.11	0	4705822	113.8
KHG/KDPG aldolase OS=Escherichia coli (strain K12) GN=eda PE=1 SV=1	sp|P0A955|ALKH_ECOLI	1	52.15	6.10329	1	1	1.15	0	1	0.87	0	1243804	45.4
2,3,4,5-tetrahydropyridine-2,6-dicarboxylate N-succinyltransferase OS=Escherichia coli (strain K12) GN=dapD PE=1 SV=1	sp|P0A9D8|DAPD_ECOLI	1	53.82	5.83942	2	1	2.4	0	1	0.42	0	1137505	32.4
FKBP-type 22 kDa peptidyl-prolyl cis-trans isomerase OS=Escherichia coli (strain K12) GN=fklB PE=1 SV=2	sp|P0A9L3|FKBB_ECOLI	1	91.11	12.1359	3	1	1.1	0	1	0.91	0	3079376	72.9
Peptidyl-prolyl cis-trans isomerase C OS=Escherichia coli (strain K12) GN=ppiC PE=1 SV=2	sp|P0A9L5|PPIC_ECOLI	1	66.18	10.7527	2	1	1.32	0	1	0.76	0	525179	41.7
Glycerol dehydrogenase OS=Escherichia coli (strain K12) GN=gldA PE=1 SV=1	sp|P0A9S5|GLDA_ECOLI	1	41.43	1.63488	3	1	1	0	1	1	0	417294	65.8
Cold shock-like protein cspC OS=Escherichia coli (strain K12) GN=cspC PE=1 SV=2	sp|P0A9Y6|CSPC_ECOLI	1	79.6	17.3913	2	1	0.92	0	1	1.08	0	5145735	89.1
Uncharacterized protein ybeL OS=Escherichia coli (strain K12) GN=ybeL PE=4 SV=1	sp|P0AAT9|YBEL_ECOLI	1	44.29	5	2	1	1.29	0	1	0.77	0	301110	95
Cytidine deaminase OS=Escherichia coli (strain K12) GN=cdd PE=1 SV=1	sp|P0ABF6|CDD_ECOLI	1	70.57	4.42177	1	1	0.55	0	1	1.82	0	1081418	14.7
Anaerobic C4-dicarboxylate transporter dcuB OS=Escherichia coli (strain K12) GN=dcuB PE=1 SV=1	sp|P0ABN9|DCUB_ECOLI	1	71.79	2.9148	1	1	0.87	0	1	1.16	0	437204	12.8
Cell division protein ftsX OS=Escherichia coli (strain K12) GN=ftsX PE=1 SV=1	sp|P0AC30|FTSX_ECOLI	1	67.93	2.84091	1	1	0.48	0	1	2.07	0	169834	20.8
Delta-aminolevulinic acid dehydratase OS=Escherichia coli (strain K12) GN=hemB PE=1 SV=2	sp|P0ACB2|HEM2_ECOLI	1	69.8	3.7037	1	1	1.81	0	1	0.55	0	1009463	58.8
Formate dehydrogenase, cytochrome b556(fdo) subunit OS=Escherichia coli (strain K12) GN=fdoI PE=1 SV=1	sp|P0AEL0|FDOI_ECOLI	1	51.55	3.31754	1	1	0.9	0	1	1.11	0	371767	16
Cystine-binding periplasmic protein OS=Escherichia coli (strain K12) GN=fliY PE=1 SV=1	sp|P0AEM9|FLIY_ECOLI	1	48.77	13.1579	3	1	1.42	0	1	0.7	0	5890246	131.2
Molybdenum cofactor biosynthesis protein B OS=Escherichia coli (strain K12) GN=moaB PE=1 SV=2	sp|P0AEZ9|MOAB_ECOLI	1	42.38	8.23529	1	1	1.19	0	1	0.84	0	550778	19.3
NADH-quinone oxidoreductase subunit A OS=Escherichia coli (strain K12) GN=nuoA PE=3 SV=1	sp|P0AFC3|NUOA_ECOLI	1	51.13	6.80272	1	1	0.44	0	1	2.3	0	1380743	41.1
Preprotein translocase subunit secE OS=Escherichia coli (strain K12) GN=secE PE=1 SV=1	sp|P0AG96|SECE_ECOLI	1	54.38	7.08661	2	1	0.73	0	1	1.38	0	549009	66.7
Single-stranded DNA-binding protein OS=Escherichia coli (strain K12) GN=ssb PE=1 SV=2	sp|P0AGE0|SSB_ECOLI	1	57.91	7.86517	1	1	0.54	0	1	1.84	0	337088	21.2
Long-chain fatty acid transport protein OS=Escherichia coli (strain K12) GN=fadL PE=1 SV=5	sp|P10384|FADL_ECOLI	1	79.73	5.8296	3	1	0.26	0	1	3.85	0	3862683	151.2
Adenosine deaminase OS=Escherichia coli (strain K12) GN=add PE=3 SV=2	sp|P22333|ADD_ECOLI	1	63.31	3.3033	1	1	1.85	0	1	0.54	0	1549088	33.2
Low affinity tryptophan permease OS=Escherichia coli (strain K12) GN=tnaB PE=1 SV=1	sp|P23173|TNAB_ECOLI	1	73.18	3.37349	1	1	0.79	0	1	1.27	0	701167	27.8
High frequency lysogenization protein hflD OS=Escherichia coli (strain K12) GN=hflD PE=1 SV=1	sp|P25746|HFLD_ECOLI	1	69.87	7.04225	1	1	1.14	0	1	0.88	0	198449	24.5
Cytoplasmic alpha-amylase OS=Escherichia coli (strain K12) GN=amyA PE=3 SV=3	sp|P26612|AMY2_ECOLI	1	96.79	2.22222	2	1	0.96	0	1	1.05	0	411980	44.3
2-methylcitrate synthase OS=Escherichia coli (strain K12) GN=prpC PE=1 SV=2	sp|P31660|PRPC_ECOLI	1	74.97	2.31362	2	1	1.85	0	1	0.54	0	493863	29
Alpha,alpha-trehalose-phosphate synthase [UDP-forming] OS=Escherichia coli (strain K12) GN=otsA PE=1 SV=3	sp|P31677|OTSA_ECOLI	1	78.31	7.59494	4	1	0.85	0	1	1.17	0	1428446	76.8
Protein ydcF OS=Escherichia coli (strain K12) GN=ydcF PE=1 SV=3	sp|P34209|YDCF_ECOLI	1	53.14	4.13534	1	1	0.97	0	1	1.03	0	201177	16.5
Outer membrane protease ompP OS=Escherichia coli (strain K12) GN=ompP PE=1 SV=2	sp|P34210|OMPP_ECOLI	1	87.03	3.49206	1	1	5.77	0	1	0.17	0	660897	36.9
2,4-dienoyl-CoA reductase [NADPH] OS=Escherichia coli (strain K12) GN=fadH PE=1 SV=3	sp|P42593|FADH_ECOLI	1	62.58	2.97619	2	1	0.19	0	1	5.39	0	972235	31.7
Uncharacterized oxidoreductase ygjR OS=Escherichia coli (strain K12) GN=ygjR PE=3 SV=3	sp|P42599|YGJR_ECOLI	1	56.45	6.40244	2	1	0.88	0	1	1.14	0	671233	76.3
Uncharacterized protein yqjG OS=Escherichia coli (strain K12) GN=yqjG PE=3 SV=1	sp|P42620|YQJG_ECOLI	1	43.54	2.13415	1	1	0.54	0	1	1.87	0	409149	50.5
50S ribosomal protein L24 OS=Escherichia coli (strain K12) GN=rplX PE=1 SV=2	sp|P60624|RL24_ECOLI	1	113	10.5769	3	1	0.97	0	1	1.03	0	1425796	84.4
Phosphoheptose isomerase OS=Escherichia coli (strain K12) GN=gmhA PE=1 SV=1	sp|P63224|GMHA_ECOLI	1	78.73	5.20833	1	1	1.87	0	1	0.54	0	1904117	78.2
7-carboxy-7-deazaguanine synthase homolog OS=Escherichia coli (strain K12) GN=ygcF PE=1 SV=1	sp|P64554|YGCF_ECOLI	1	42.15	5.38117	1	1	0.44	0	1	2.28	0	560825	5.8
Sec-independent protein translocase protein tatA OS=Escherichia coli (strain K12) GN=tatA PE=1 SV=1	sp|P69428|TATA_ECOLI	1	82.83	14.6067	1	1	0.95	0	1	1.06	0	557639	38.1
Nitrogen regulatory protein OS=Escherichia coli (strain K12) GN=ptsN PE=1 SV=1	sp|P69829|PTSN_ECOLI	1	60.45	6.74847	1	1	0.81	0	1	1.24	0	479082	28.3
Uncharacterized protein yfeY OS=Escherichia coli (strain K12) GN=yfeY PE=1 SV=1	sp|P76537|YFEY_ECOLI	1	63.66	15.1832	2	1	0.59	0	1	1.7	0	301869	58.1
Uncharacterized protein yffS OS=Escherichia coli (strain K12) GN=yffS PE=4 SV=2	sp|P76550|YFFS_ECOLI	1	46	2.97398	2	1	0.76	0	1	1.31	0	257203	40.4
Chaperone protein hscC OS=Escherichia coli (strain K12) GN=hscC PE=1 SV=1	sp|P77319|HSCC_ECOLI	1	42.98	3.05755	2	1	16.95	0	1	0.06	0	2870689	66.6
Methylisocitrate lyase OS=Escherichia coli (strain K12) GN=prpB PE=1 SV=3	sp|P77541|PRPB_ECOLI	1	45.82	6.75676	1	1	2.04	0	1	0.49	0	320628	20.7
Epimerase family protein yfcH OS=Escherichia coli (strain K12) GN=yfcH PE=3 SV=1	sp|P77775|YFCH_ECOLI	1	42.81	4.7138	1	1	0.68	0	1	1.47	0	543711	12.1
Uncharacterized protein yqiC OS=Escherichia coli (strain K12) GN=yqiC PE=1 SV=2	sp|Q46868|YQIC_ECOLI	1	48.47	7.29167	1	1	1.16	0	1	0.87	0	848627	37.4
(Dimethylallyl)adenosine tRNA methylthiotransferase miaB OS=Escherichia coli (strain K12) GN=miaB PE=1 SV=1	sp|P0AEI1|MIAB_ECOLI	1	40.82	1.68776	1							2444864	322.8

## Sheet: PEP >2
Protein Name and Species	Accession		Score	SC [%]	# Pept.	# (L/H)	Avg. (WT/polip(-))	Avg. (SD (L/H))	# (H/L)	Avg.	Avg. (SD (H/L))	Abs. Inten.	S/N	log2 (WT/polip(-))	mediana	log2(WT/polip(-))-mediana
DNA ligase OS=Escherichia coli (strain K12) GN=ligA PE=1 SV=2	sp|P15042|DNLJ_ECOLI	1	110.63	5.81222	4	4	19.87	36.61	4	0.73	1.35	3016744	645.2	4.31252	-0.120294	4.43281
Antigen 43 OS=Escherichia coli (strain K12) GN=flu PE=1 SV=3	sp|P39180|AG43_ECOLI	1	74.44	5.19731	4	2	17.44	1.64	2	0.058	0.006	2581189	182.5	4.12433		4.24462
TraT complement resistance protein OS=Escherichia coli (strain K12) GN=traT PE=3 SV=2	sp|P13979|TRAT1_ECOLI	1	126.583	31.1475	12	6	11.25	6.84	6	0.29	0.17	9935778	405.5	3.49185		3.61215
Uncharacterized metalloprotease yggG OS=Escherichia coli (strain K12) GN=yggG PE=1 SV=2	sp|P25894|YGGG_ECOLI	1	85.22	12.3016	3	2	6.47	14.28	2	1.66	3.67	2197669	54	2.69377		2.81406		0.780325
PTS system mannitol-specific EIICBA component OS=Escherichia coli (strain K12) GN=mtlA PE=1 SV=1	sp|P00550|PTM3C_ECOLI	1	90.75	7.06436	7	5	4.03	2.9	5	0.89	0.64	5732272	215.6	2.01078		2.13107
GTP pyrophosphokinase OS=Escherichia coli (strain K12) GN=relA PE=3 SV=1	sp|P0AG20|RELA_ECOLI	1	42.8	2.41935	4	3	3.61	2.53	3	0.69	0.48	10610310	480.2	1.852		1.97229
Outer membrane protein F OS=Escherichia coli (strain K12) GN=ompF PE=1 SV=1	sp|P02931|OMPF_ECOLI	1	195.546	16.8508	9	7	3.29	0.57	7	0.37	0.06	8544194	469.1	1.71809		1.83838
Ribosomal RNA large subunit methyltransferase L OS=Escherichia coli (strain K12) GN=rlmL PE=1 SV=1	sp|P75864|RLML_ECOLI	1	43.38	6.41026	4	3	2.65	0.21	3	0.38	0.03	3022967	100.9	1.40599		1.52629
Stringent starvation protein A OS=Escherichia coli (strain K12) GN=sspA PE=1 SV=2	sp|P0ACA3|SSPA_ECOLI	1	65.15	8.96226	2	2	2.6	1.54	2	0.65	0.38	1881082	51.5	1.37851		1.49881
Translation initiation factor IF-2 OS=Escherichia coli (strain K12) GN=infB PE=1 SV=1	sp|P0A705|IF2_ECOLI	1	58.79	3.25843	3	3	2.55	1.33	3	0.71	0.37	3378128	75	1.3505		1.47079
Putative phosphotransferase ydiA OS=Escherichia coli (strain K12) GN=ydiA PE=1 SV=1	sp|P0A8A4|YDIA_ECOLI	1	50.38	9.02527	2	2	2.46	0.31	2	0.42	0.05	831446	18.2	1.29866		1.41895
2,5-diketo-D-gluconic acid reductase A OS=Escherichia coli (strain K12) GN=dkgA PE=1 SV=3	sp|Q46857|DKGA_ECOLI	1	123.14	20	7	3	2.39	1.62	3	1	0.68	3594152	174.9	1.25701		1.3773
Protein traD OS=Escherichia coli (strain K12) GN=traD PE=1 SV=4	sp|P09130|TRAD1_ECOLI	1	65.11	6.55509	5	3	2.3	1.04	3	0.7	0.31	1757818	94.8	1.20163		1.32193
Fumarate hydratase class II OS=Escherichia coli (strain K12) GN=fumC PE=1 SV=1	sp|P05042|FUMC_ECOLI	1	55.9	7.49465	5	5	2.2	1.16	5	1.09	0.58	1217631	87.2	1.1375		1.2578
ATP-dependent protease La OS=Escherichia coli (strain K12) GN=lon PE=1 SV=1	sp|P0A9M0|LON_ECOLI	1	118.56	8.16327	6	4	2.15	0.68	4	0.65	0.21	7902605	245.8	1.10434		1.22463
L-asparaginase 2 OS=Escherichia coli (strain K12) GN=ansB PE=1 SV=2	sp|P00805|ASPG2_ECOLI	1	118.133	14.9425	4	3	2.11	0.34	3	0.51	0.08	1470306	85.2	1.07724		1.19754
Uncharacterized protein yieF OS=Escherichia coli (strain K12) GN=yieF PE=3 SV=1	sp|P0AGE6|YIEF_ECOLI	1	41.18	7.97872	3	3	2.04	0.75	3	0.69	0.25	915010	58.2	1.02857		1.14886
30S ribosomal protein S18 OS=Escherichia coli (strain K12) GN=rpsR PE=1 SV=2	sp|P0A7T7|RS18_ECOLI	1	197.78	40	5	4	2.03	0.38	4	0.56	0.1	9124792	211	1.02148		1.14177
Protein-export membrane protein secD OS=Escherichia coli (strain K12) GN=secD PE=3 SV=1	sp|P0AG90|SECD_ECOLI	1	41.7	2.92683	4	3	1.99	0.53	3	0.61	0.16	1743544	130.4	0.992768		1.11306
Uncharacterized protein yeaG OS=Escherichia coli (strain K12) GN=yeaG PE=3 SV=1	sp|P0ACY3|YEAG_ECOLI	1	79.86	10.559	10	6	1.97	0.48	6	0.69	0.17	4113063	207.6	0.978196		1.09849
GTP-binding protein lepA OS=Escherichia coli (strain K12) GN=lepA PE=1 SV=1	sp|P60785|LEPA_ECOLI	1	96.48	7.67947	7	5	1.97	0.39	5	0.61	0.12	1693823	148.8	0.978196		1.09849
Ferritin-1 OS=Escherichia coli (strain K12) GN=ftnA PE=1 SV=1	sp|P0A998|FTNA_ECOLI	1	113.03	16.3636	4	4	1.97	1.07	4	1.11	0.61	2560061	128.7	0.978196		1.09849
Aerobic respiration control protein ArcA OS=Escherichia coli (strain K12) GN=arcA PE=1 SV=1	sp|P0A9Q1|ARCA_ECOLI	1	46.11	7.56303	2	2	1.92	0.47	2	0.58	0.14	937900	42.9	0.941106		1.0614
30S ribosomal protein S6 OS=Escherichia coli (strain K12) GN=rpsF PE=1 SV=1	sp|P02358|RS6_ECOLI	1	64.46	20.7407	8	3	1.82	0.61	3	0.74	0.25	11114273	213.2	0.863938		0.984233
Putative outer membrane porin protein nmpC OS=Escherichia coli (strain K12) GN=nmpC PE=5 SV=2	sp|P21420|NMPC_ECOLI	1	91.79	9.31507	10	5	1.8	0.97	5	1.37	0.74	20871207	790	0.847997		0.968291
ADP-L-glycero-D-manno-heptose-6-epimerase OS=Escherichia coli (strain K12) GN=hldD PE=1 SV=1	sp|P67910|HLDD_ECOLI	1	122.203	10.3226	3	3	1.79	0.38	3	0.63	0.14	2121117	60.3	0.83996		0.960254
Uncharacterized ABC transporter ATP-binding protein yheS OS=Escherichia coli (strain K12) GN=yheS PE=1 SV=1	sp|P63389|YHES_ECOLI	1	61.89	12.5589	10	5	1.78	0.62	5	0.9	0.31	6367799	265.1	0.831877		0.952171
Chaperone protein htpG OS=Escherichia coli (strain K12) GN=htpG PE=1 SV=1	sp|P0A6Z3|HTPG_ECOLI	1	102.42	11.2179	7	5	1.73	0.42	5	0.75	0.18	4839982	238.9	0.790772		0.911066
Large-conductance mechanosensitive channel OS=Escherichia coli (strain K12) GN=mscL PE=1 SV=1	sp|P0A742|MSCL_ECOLI	1	130.52	24.2647	6	5	1.68	0.45	5	0.81	0.22	4514086	114.4	0.748461		0.868755
Phosphoenolpyruvate synthase OS=Escherichia coli (strain K12) GN=ppsA PE=1 SV=5	sp|P23538|PPSA_ECOLI	1	132.48	8.4596	6	5	1.68	0.19	5	0.63	0.07	2917247	200.7	0.748461		0.868755
ATP synthase subunit alpha OS=Escherichia coli (strain K12) GN=atpA PE=1 SV=1	sp|P0ABB0|ATPA_ECOLI	1	332.373	23.5867	19	14	1.67	0.16	14	0.68	0.07	20459059	637.7	0.739848		0.860142
UPF0227 protein ycfP OS=Escherichia coli (strain K12) GN=ycfP PE=3 SV=1	sp|P0A8E1|YCFP_ECOLI	1	44.33	13.3333	3	2	1.66	4.47	2	9.28	24.93	2321009	98.1	0.731183		0.851477
Pyruvate kinase II OS=Escherichia coli (strain K12) GN=pykA PE=1 SV=3	sp|P21599|KPYK2_ECOLI	1	167.703	12.9167	9	6	1.62	0.43	6	0.88	0.24	6242991	275.9	0.695994		0.816288
Ribosome modulation factor OS=Escherichia coli (strain K12) GN=rmf PE=1 SV=1	sp|P0AFW2|RMF_ECOLI	1	69.04	14.5455	2	2	1.59	0.1	2	0.63	0.04	771931	41.6	0.669027		0.789321
Uncharacterized protein yciO OS=Escherichia coli (strain K12) GN=yciO PE=1 SV=1	sp|P0AFR4|YCIO_ECOLI	1	48.89	16.0194	3	2	1.53	0.63	2	0.87	0.36	3007496	80.8	0.613532		0.733826
Protease 7 OS=Escherichia coli (strain K12) GN=ompT PE=1 SV=1	sp|P09169|OMPT_ECOLI	1	50.56	8.51735	3	3	1.52	0.08	3	0.66	0.04	1485397	19.2	0.604071		0.724366
Inorganic pyrophosphatase OS=Escherichia coli (strain K12) GN=ppa PE=1 SV=2	sp|P0A7A9|IPYR_ECOLI	1	156.15	25.5682	7	5	1.49	0.12	5	0.69	0.06	7432198	226.3	0.575312		0.695607
NAD(P) transhydrogenase subunit alpha OS=Escherichia coli (strain K12) GN=pntA PE=1 SV=2	sp|P07001|PNTA_ECOLI	1	41.02	7.84314	5	3	1.49	0.33	3	0.77	0.17	891022	94.3	0.575312		0.695607
Glutaminyl-tRNA synthetase OS=Escherichia coli (strain K12) GN=glnS PE=1 SV=3	sp|P00962|SYQ_ECOLI	1	61.16	7.76173	4	3	1.42	1.1	3	2	1.56	832792	68.1	0.505891		0.626185
Uncharacterized protein yjbR OS=Escherichia coli (strain K12) GN=yjbR PE=1 SV=1	sp|P0AF50|YJBR_ECOLI	1	72.11	12.7119	2	2	1.42	0.01	2	0.703	0.005	2444482	49.8	0.505891		0.626185
Chain length determinant protein OS=Escherichia coli (strain K12) GN=wzzB PE=1 SV=2	sp|P76372|WZZB_ECOLI	1	78.43	6.74847	2	2	1.42	0.17	2	0.72	0.09	758937	26.5	0.505891		0.626185
Glutaredoxin-4 OS=Escherichia coli (strain K12) GN=grxD PE=1 SV=1	sp|P0AC69|GLRX4_ECOLI	1	68.86	18.2609	3	2	1.41	0.51	2	0.9	0.33	3252513	174.2	0.495695		0.615989
6-phosphogluconate dehydrogenase, decarboxylating OS=Escherichia coli (strain K12) GN=gnd PE=1 SV=2	sp|P00350|6PGD_ECOLI	1	299.746	14.3162	12	7	1.39	0.05	7	0.72	0.02	13626289	488.6	0.475085		0.595379
Glucose-6-phosphate 1-dehydrogenase OS=Escherichia coli (strain K12) GN=zwf PE=1 SV=1	sp|P0AC53|G6PD_ECOLI	1	64.89	10.5906	5	3	1.37	0.44	3	0.96	0.31	2916054	224.4	0.454176		0.57447
Tryptophanyl-tRNA synthetase OS=Escherichia coli (strain K12) GN=trpS PE=1 SV=3	sp|P00954|SYW_ECOLI	1	90.21	12.2754	4	2	1.37	0.16	2	0.75	0.09	2499329	65.4	0.454176		0.57447
Enoyl-[acyl-carrier-protein] reductase [NADH] OS=Escherichia coli (strain K12) GN=fabI PE=1 SV=2	sp|P0AEK4|FABI_ECOLI	1	142.58	10.3053	5	3	1.35	0.1	3	0.75	0.05	13642459	305.1	0.432959		0.553254
Adenylosuccinate synthetase OS=Escherichia coli (strain K12) GN=purA PE=1 SV=2	sp|P0A7D4|PURA_ECOLI	1	256.1	14.5833	11	6	1.34	0.12	6	0.78	0.07	9225547	278.7	0.422233		0.542527
ATP synthase gamma chain OS=Escherichia coli (strain K12) GN=atpG PE=1 SV=1	sp|P0ABA6|ATPG_ECOLI	1	61.67	11.1498	2	2	1.34	0.32	2	0.83	0.2	1040532	49.8	0.422233		0.542527
Chaperone protein dnaK OS=Escherichia coli (strain K12) GN=dnaK PE=1 SV=2	sp|P0A6Y8|DNAK_ECOLI	1	786.788	24.6082	34	18	1.33	0.09	18	0.81	0.05	39006128	1336.2	0.411426		0.53172
Threonyl-tRNA synthetase OS=Escherichia coli (strain K12) GN=thrS PE=1 SV=1	sp|P0A8M3|SYT_ECOLI	1	87.35	4.82866	6	3	1.33	0.06	3	0.76	0.04	2567252	189	0.411426		0.53172
Glucosamine--fructose-6-phosphate aminotransferase [isomerizing] OS=Escherichia coli (strain K12) GN=glmS PE=1 SV=4	sp|P17169|GLMS_ECOLI	1	93.8	4.26929	3	2	1.33	0.22	2	0.8	0.13	1608253	70.2	0.411426		0.53172
Bacterioferritin OS=Escherichia coli (strain K12) GN=bfr PE=1 SV=1	sp|P0ABD3|BFR_ECOLI	1	232.24	25.3165	7	4	1.31	0.11	4	0.79	0.06	4579441	206.9	0.389567		0.509861
Integration host factor subunit alpha OS=Escherichia coli (strain K12) GN=ihfA PE=1 SV=1	sp|P0A6X7|IHFA_ECOLI	1	87.89	29.2929	5	3	1.3	0.16	3	0.81	0.1	3822037	132.9	0.378512		0.498806
Aminoacyl-histidine dipeptidase OS=Escherichia coli (strain K12) GN=pepD PE=1 SV=3	sp|P15288|PEPD_ECOLI	1	259.05	14.2268	8	5	1.29	0.19	5	0.86	0.13	11885881	313.3	0.367371		0.487665
Ribose-phosphate pyrophosphokinase OS=Escherichia coli (strain K12) GN=prs PE=1 SV=2	sp|P0A717|KPRS_ECOLI	1	140.91	15.873	4	4	1.29	0.23	4	0.88	0.16	3977432	98.4	0.367371		0.487665
Aminopeptidase N OS=Escherichia coli (strain K12) GN=pepN PE=1 SV=2	sp|P04825|AMPN_ECOLI	1	113.68	8.04598	9	7	1.28	0.14	7	0.85	0.09	5108920	201	0.356144		0.476438
Glycyl-tRNA synthetase beta subunit OS=Escherichia coli (strain K12) GN=glyS PE=1 SV=4	sp|P00961|SYGB_ECOLI	1	127.49	5.80552	7	5	1.27	0.07	5	0.8	0.05	2627008	156.5	0.344828		0.465123
Alkyl hydroperoxide reductase subunit F OS=Escherichia coli (strain K12) GN=ahpF PE=1 SV=2	sp|P35340|AHPF_ECOLI	1	77.08	5.75816	3	2	1.27	6.04	2	36.46	173.56	839887	70.8	0.344828		0.465123
Elongation factor Tu 1 OS=Escherichia coli (strain K12) GN=tufA PE=1 SV=1	sp|P0CE47|EFTU1_ECOLI	1	1082.11	48.9848	66	40	1.26	0.05	40	0.84	0.03	96477599	3050.5	0.333424		0.453718
Trigger factor OS=Escherichia coli (strain K12) GN=tig PE=1 SV=1	sp|P0A850|TIG_ECOLI	1	543.345	22.4537	26	13	1.26	0.11	13	0.87	0.08	21597911	741.6	0.333424		0.453718
Thiol peroxidase OS=Escherichia coli (strain K12) GN=tpx PE=1 SV=2	sp|P0A862|TPX_ECOLI	1	392.684	33.9286	8	5	1.26	0.07	5	0.81	0.05	10271780	390.2	0.333424		0.453718
Malonyl CoA-acyl carrier protein transacylase OS=Escherichia coli (strain K12) GN=fabD PE=1 SV=2	sp|P0AAI9|FABD_ECOLI	1	100.617	8.73786	3	2	1.25	0.1	2	0.81	0.06	2321901	85.3	0.321928		0.442222
60 kDa chaperonin OS=Escherichia coli (strain K12) GN=groL PE=1 SV=2	sp|P0A6F5|CH60_ECOLI	1	655.119	33.2117	25	16	1.24	0.06	16	0.84	0.04	32760084	806	0.31034		0.430634
Acyl carrier protein OS=Escherichia coli (strain K12) GN=acpP PE=1 SV=2	sp|P0A6A8|ACP_ECOLI	1	131.6	32.0513	6	4	1.23	0.06	4	0.82	0.04	9144381	200.4	0.298658		0.418953
Galactitol-1-phosphate 5-dehydrogenase OS=Escherichia coli (strain K12) GN=gatD PE=3 SV=1	sp|P0A9S3|GATD_ECOLI	1	208.553	19.0751	10	6	1.22	0.07	6	0.84	0.05	19041196	575.3	0.286881		0.407175
DNA-directed RNA polymerase subunit beta OS=Escherichia coli (strain K12) GN=rpoB PE=1 SV=1	sp|P0A8V2|RPOB_ECOLI	1	207.433	5.96125	11	7	1.21	0.22	7	1.02	0.19	11738621	404.2	0.275007		0.395301
Galactitol-specific phosphotransferase enzyme IIB component OS=Escherichia coli (strain K12) GN=gatB PE=1 SV=2	sp|P37188|PTKB_ECOLI	1	71.26	24.4681	6	5	1.21	0.05	5	0.83	0.03	34418371	454.9	0.275007		0.395301
Outer membrane protein A OS=Escherichia coli (strain K12) GN=ompA PE=1 SV=1	sp|P0A910|OMPA_ECOLI	1	964.507	36.4162	42	24	1.2	0.06	24	0.88	0.04	109831917	2628.7	0.263034		0.383329
Isocitrate dehydrogenase [NADP] OS=Escherichia coli (strain K12) GN=icd PE=1 SV=1	sp|P08200|IDH_ECOLI	1	415.983	18.75	16	9	1.2	0.06	9	0.85	0.05	19985437	570.3	0.263034		0.383329
Respiratory nitrate reductase 1 alpha chain OS=Escherichia coli (strain K12) GN=narG PE=1 SV=4	sp|P09152|NARG_ECOLI	1	92.72	5.45309	7	4	1.19	0.12	4	0.88	0.09	2070400	160.4	0.250962		0.371256
3-oxoacyl-[acyl-carrier-protein] synthase 1 OS=Escherichia coli (strain K12) GN=fabB PE=1 SV=1	sp|P0A953|FABB_ECOLI	1	112	8.12808	5	3	1.19	0.26	3	0.96	0.21	9333771	204.4	0.250962		0.371256
Aconitate hydratase 2 OS=Escherichia coli (strain K12) GN=acnB PE=1 SV=3	sp|P36683|ACON2_ECOLI	1	359	18.2659	19	14	1.18	0.07	14	0.89	0.05	21669121	758.2	0.238787		0.359081
6-phosphofructokinase isozyme 2 OS=Escherichia coli (strain K12) GN=pfkB PE=1 SV=2	sp|P06999|K6PF2_ECOLI	1	54.24	10.6796	6	3	1.18	0.66	3	1.65	0.92	5544133	204.5	0.238787		0.359081
Transaldolase B OS=Escherichia coli (strain K12) GN=talB PE=1 SV=2	sp|P0A870|TALB_ECOLI	1	145.793	26.8139	11	6	1.17	0.21	6	1.02	0.18	9945767	400.4	0.226509		0.346803
Pyruvate kinase I OS=Escherichia coli (strain K12) GN=pykF PE=1 SV=1	sp|P0AD61|KPYK1_ECOLI	1	262.841	20.8511	12	10	1.16	0.08	10	0.91	0.06	9842601	291	0.214125		0.334419
D-amino acid dehydrogenase small subunit OS=Escherichia coli (strain K12) GN=dadA PE=2 SV=1	sp|P0A6J5|DADA_ECOLI	1	68.91	7.63889	3	3	1.16	0.27	3	1	0.23	578315	55.2	0.214125		0.334419
50S ribosomal protein L16 OS=Escherichia coli (strain K12) GN=rplP PE=1 SV=1	sp|P0ADY7|RL16_ECOLI	1	244.38	33.0882	6	3	1.16	0.07	3	0.87	0.06	4159068	315.8	0.214125		0.334419
Seryl-tRNA synthetase OS=Escherichia coli (strain K12) GN=serS PE=1 SV=1	sp|P0A8L1|SYS_ECOLI	1	96.56	11.6279	8	7	1.15	0.15	7	0.98	0.13	5787030	189.5	0.201634		0.321928
Chaperone-like protein hdeA OS=Escherichia coli (strain K12) GN=hdeA PE=1 SV=1	sp|P0AES9|HDEA_ECOLI	1	55.26	31.8182	2	2	1.15	0.06	2	0.87	0.05	1223546	65.7	0.201634		0.321928
Small-conductance mechanosensitive channel OS=Escherichia coli (strain K12) GN=mscS PE=1 SV=1	sp|P0C0S1|MSCS_ECOLI	1	137.78	8.04196	2	2	1.15	0.03	2	0.87	0.03	2633130	63.4	0.201634		0.321928
Protein gmr OS=Escherichia coli (strain K12) GN=gmr PE=4 SV=1	sp|P77334|GMR_ECOLI	1	52.17	7.71558	6	2	1.15	0.08	2	0.88	0.06	10169539	244	0.201634		0.321928
Phosphopentomutase OS=Escherichia coli (strain K12) GN=deoB PE=1 SV=1	sp|P0A6K6|DEOB_ECOLI	1	432.2	26.2899	19	12	1.14	0.14	12	1.03	0.13	19940552	494.1	0.189034		0.309328
DNA-binding protein H-NS OS=Escherichia coli (strain K12) GN=hns PE=1 SV=2	sp|P0ACF8|HNS_ECOLI	1	135.17	24.8175	7	7	1.14	0.1	7	0.92	0.08	9309596	311.1	0.189034		0.309328
UPF0381 protein yfcZ OS=Escherichia coli (strain K12) GN=yfcZ PE=3 SV=1	sp|P0AD33|YFCZ_ECOLI	1	88.86	27.6596	3	2	1.14	0.06	2	0.88	0.05	1813649	54	0.189034		0.309328
Beta-galactosidase OS=Escherichia coli (strain K12) GN=lacZ PE=1 SV=2	sp|P00722|BGAL_ECOLI	1	1237.43	23.9258	78	42	1.13	0.04	42	0.93	0.03	143465377	3526.8	0.176323		0.296617
D-alanyl-D-alanine carboxypeptidase dacC OS=Escherichia coli (strain K12) GN=dacC PE=1 SV=2	sp|P08506|DACC_ECOLI	1	57.0567	10.75	6	5	1.13	0.22	5	1.04	0.2	2740083	170	0.176323		0.296617
Aspartate ammonia-lyase OS=Escherichia coli (strain K12) GN=aspA PE=1 SV=1	sp|P0AC38|ASPA_ECOLI	1	184.669	14.8536	11	6	1.12	0.1	6	0.94	0.08	11638917	414.7	0.163499		0.283793
Galactitol-specific phosphotransferase enzyme IIA component OS=Escherichia coli (strain K12) GN=gatA PE=4 SV=1	sp|P69828|PTKA_ECOLI	1	200.163	40	12	5	1.12	0.06	5	0.91	0.05	15441438	513.9	0.163499		0.283793
Aspartate aminotransferase OS=Escherichia coli (strain K12) GN=aspC PE=1 SV=1	sp|P00509|AAT_ECOLI	1	172.64	12.1212	6	4	1.12	0.05	4	0.9	0.04	6718666	156	0.163499		0.283793
ATP synthase subunit b OS=Escherichia coli (strain K12) GN=atpF PE=1 SV=1	sp|P0ABA0|ATPF_ECOLI	1	142.325	23.7179	11	6	1.11	0.09	6	0.94	0.08	7667964	501.1	0.15056		0.270854
50S ribosomal protein L21 OS=Escherichia coli (strain K12) GN=rplU PE=1 SV=1	sp|P0AG48|RL21_ECOLI	1	99.09	33.0097	8	5	1.11	0.28	5	1.19	0.3	11129663	264.8	0.15056		0.270854
Phosphoenolpyruvate carboxykinase [ATP] OS=Escherichia coli (strain K12) GN=pckA PE=1 SV=2	sp|P22259|PCKA_ECOLI	1	114.09	12.7778	6	5	1.11	0.19	5	1.03	0.17	6687292	125.5	0.15056		0.270854
Ubiquinol oxidase subunit 2 OS=Escherichia coli (strain K12) GN=cyoA PE=1 SV=1	sp|P0ABJ1|CYOA_ECOLI	1	61.26	2.85714	3	2	1.11	0.25	2	1	0.23	2594872	102.3	0.15056		0.270854
Universal stress protein F OS=Escherichia coli (strain K12) GN=uspF PE=1 SV=2	sp|P37903|USPF_ECOLI	1	106.86	11.8056	7	4	1.1	0.24	4	1.08	0.23	6321107	221.7	0.137504		0.257798
Septum site-determining protein minD OS=Escherichia coli (strain K12) GN=minD PE=1 SV=2	sp|P0AEZ3|MIND_ECOLI	1	64.4067	17.037	5	3	1.1	0.05	3	0.91	0.04	4395296	151.2	0.137504		0.257798
3-hydroxydecanoyl-[acyl-carrier-protein] dehydratase OS=Escherichia coli (strain K12) GN=fabA PE=1 SV=2	sp|P0A6Q3|FABA_ECOLI	1	150.64	28.4884	7	4	1.09	0.09	4	0.95	0.08	13143870	398.4	0.124328		0.244622
Isoleucyl-tRNA synthetase OS=Escherichia coli (strain K12) GN=ileS PE=1 SV=5	sp|P00956|SYI_ECOLI	1	150.15	13.2196	14	7	1.08	0.05	7	0.94	0.04	26596133	539	0.111031		0.231326
Catalase-peroxidase OS=Escherichia coli (strain K12) GN=katG PE=1 SV=2	sp|P13029|KATG_ECOLI	1	196.253	8.53994	13	7	1.08	0.05	7	0.94	0.05	9526274	404.9	0.111031		0.231326
Alkyl hydroperoxide reductase subunit C OS=Escherichia coli (strain K12) GN=ahpC PE=1 SV=2	sp|P0AE08|AHPC_ECOLI	1	155.847	22.9947	6	4	1.08	0.09	4	0.96	0.08	5121834	217.1	0.111031		0.231326
D-tagatose-1,6-bisphosphate aldolase subunit kbaZ OS=Escherichia coli (strain K12) GN=kbaZ PE=1 SV=1	sp|P0C8K0|KBAZ_ECOLI	1	158.74	9.38967	8	4	1.08	0.21	4	1.06	0.21	3137192	231.2	0.111031		0.231326
Phosphoglucomutase OS=Escherichia coli (strain K12) GN=pgm PE=1 SV=1	sp|P36938|PGM_ECOLI	1	173.97	6.04396	8	3	1.08	0.03	3	0.93	0.03	11095451	305.2	0.111031		0.231326
Hypoxanthine phosphoribosyltransferase OS=Escherichia coli (strain K12) GN=hpt PE=1 SV=1	sp|P0A9M2|HPRT_ECOLI	1	66.21	3.37079	4	2	1.08	0.23	2	1.01	0.22	1112503	175.2	0.111031		0.231326
Cold shock-like protein cspE OS=Escherichia coli (strain K12) GN=cspE PE=1 SV=2	sp|P0A972|CSPE_ECOLI	1	109.4	17.3913	3	2	1.079	0.008	2	0.927	0.007	3457477	103	0.109695		0.229989
Glucose-6-phosphate isomerase OS=Escherichia coli (strain K12) GN=pgi PE=1 SV=1	sp|P0A6T1|G6PI_ECOLI	1	150.963	12.7505	13	7	1.07	0.13	7	1.04	0.13	8283932	465.3	0.0976108		0.217905
Catabolite gene activator OS=Escherichia coli (strain K12) GN=crp PE=1 SV=1	sp|P0ACJ8|CRP_ECOLI	1	199.37	14.7619	9	7	1.07	0.04	7	0.95	0.04	8572799	376.1	0.0976108		0.217905
DNA-directed RNA polymerase subunit alpha OS=Escherichia coli (strain K12) GN=rpoA PE=1 SV=1	sp|P0A7Z4|RPOA_ECOLI	1	131.43	20.6687	10	6	1.07	0.1	6	0.99	0.1	7335511	230.7	0.0976108		0.217905
D-lactate dehydrogenase OS=Escherichia coli (strain K12) GN=ldhA PE=1 SV=1	sp|P52643|LDHD_ECOLI	1	101.88	9.72644	7	4	1.07	0.03	4	0.94	0.02	3565704	236.2	0.0976108		0.217905
Outer membrane lipoprotein slyB OS=Escherichia coli (strain K12) GN=slyB PE=2 SV=1	sp|P0A905|SLYB_ECOLI	1	159.17	15.4839	4	3	1.07	0.27	3	1.12	0.28	1142985	59.3	0.0976108		0.217905
Pyruvate dehydrogenase E1 component OS=Escherichia coli (strain K12) GN=aceE PE=1 SV=2	sp|P0AFG8|ODP1_ECOLI	1	637.753	22.3224	38	23	1.06	0.04	23	0.99	0.04	44626166	1307.3	0.0840643		0.204358
30S ribosomal protein S1 OS=Escherichia coli (strain K12) GN=rpsA PE=1 SV=1	sp|P0AG67|RS1_ECOLI	1	166.09	22.9803	19	12	1.06	0.06	12	0.97	0.05	16490614	639.7	0.0840643		0.204358
Probable glutamate/gamma-aminobutyrate antiporter OS=Escherichia coli (strain K12) GN=gadC PE=1 SV=1	sp|P63235|GADC_ECOLI	1	273.293	10.3718	12	7	1.06	0.14	7	1.06	0.14	12812103	606.8	0.0840643		0.204358
Elongation factor G OS=Escherichia coli (strain K12) GN=fusA PE=1 SV=2	sp|P0A6M8|EFG_ECOLI	1	495.393	23.1534	26	15	1.05	0.07	15	1.01	0.07	35827450	982.4	0.0703893		0.190684
Uncharacterized ABC transporter ATP-binding protein yjjK OS=Escherichia coli (strain K12) GN=yjjK PE=1 SV=2	sp|P0A9W3|YJJK_ECOLI	1	50.1833	5.40541	3	3	1.05	0.35	3	1.27	0.43	838141	45.1	0.0703893		0.190684
Uncharacterized lipoprotein yajG OS=Escherichia coli (strain K12) GN=yajG PE=4 SV=1	sp|P0ADA5|YAJG_ECOLI	1	87.07	8.33333	5	2	1.05	0.08	2	0.96	0.07	2338575	106.6	0.0703893		0.190684
RNA polymerase-associated protein rapA OS=Escherichia coli (strain K12) GN=rapA PE=1 SV=2	sp|P60240|RAPA_ECOLI	1	40.99	1.7562	3	2	1.05	0.18	2	1.01	0.18	901784	61.2	0.0703893		0.190684
Malate dehydrogenase OS=Escherichia coli (strain K12) GN=mdh PE=1 SV=1	sp|P61889|MDH_ECOLI	1	382.922	47.7564	25	14	1.04	0.04	14	0.98	0.04	46796354	1673.5	0.0565835		0.176878
30S ribosomal protein S8 OS=Escherichia coli (strain K12) GN=rpsH PE=1 SV=2	sp|P0A7W7|RS8_ECOLI	1	141.67	30	7	5	1.04	0.64	5	2.75	1.69	3556019	317	0.0565835		0.176878
D-alanyl-D-alanine carboxypeptidase dacA OS=Escherichia coli (strain K12) GN=dacA PE=1 SV=1	sp|P0AEB2|DACA_ECOLI	1	80.8633	5.21092	10	4	1.03	0.02	4	0.97	0.02	15663926	502.3	0.0426443		0.162939
Maltodextrin phosphorylase OS=Escherichia coli (strain K12) GN=malP PE=1 SV=7	sp|P00490|PHSM_ECOLI	1	132.25	9.7867	11	6	1.02	0.24	6	1.31	0.31	4162753	298.1	0.0285692		0.148863
Galactitol permease IIC component OS=Escherichia coli (strain K12) GN=gatC PE=1 SV=1	sp|P69831|PTKC_ECOLI	1	80.58	6.65188	9	3	1.02	0.12	3	1.02	0.12	8632579	394	0.0285692		0.148863
Glutamate decarboxylase beta OS=Escherichia coli (strain K12) GN=gadB PE=1 SV=1	sp|P69910|DCEB_ECOLI	1	1115.51	31.7597	49	23	1.01	0.07	23	1.11	0.08	80027214	1890.2	0.0143553		0.13465
DNA-directed RNA polymerase subunit beta' OS=Escherichia coli (strain K12) GN=rpoC PE=1 SV=1	sp|P0A8T7|RPOC_ECOLI	1	269.107	10.8742	23	13	1.01	0.06	13	1.03	0.06	20816322	882.5	0.0143553		0.13465
DNA-binding protein HU-alpha OS=Escherichia coli (strain K12) GN=hupA PE=1 SV=1	sp|P0ACF0|DBHA_ECOLI	1	292.074	57.7778	8	7	1.01	0.06	7	1.01	0.06	10142807	482.2	0.0143553		0.13465
3-oxoacyl-[acyl-carrier-protein] reductase OS=Escherichia coli (strain K12) GN=fabG PE=1 SV=1	sp|P0AEK2|FABG_ECOLI	1	73.76	26.2295	4	3	1.01	0.08	3	1.01	0.08	1510048	82.3	0.0143553		0.13465
Glutathione import ATP-binding protein gsiA OS=Escherichia coli (strain K12) GN=gsiA PE=1 SV=3	sp|P75796|GSIA_ECOLI	1	40.99	7.70465	4	2	1.01	0.22	2	1.09	0.24	3834753	145	0.0143553		0.13465
Triosephosphate isomerase OS=Escherichia coli (strain K12) GN=tpiA PE=1 SV=1	sp|P0A858|TPIS_ECOLI	1	78.55	22.3529	12	8	1	0.18	8	1.25	0.22	6655536	546	0		0.120294
Elongation factor Ts OS=Escherichia coli (strain K12) GN=tsf PE=1 SV=2	sp|P0A6P1|EFTS_ECOLI	1	347.57	24.3816	15	7	1	0.11	7	1.08	0.12	11739993	339.6	0		0.120294
Chaperone protein clpB OS=Escherichia coli (strain K12) GN=clpB PE=1 SV=1	sp|P63284|CLPB_ECOLI	1	218.48	11.902	9	7	1	0.08	7	1.05	0.08	8713361	469.7	0		0.120294
Fumarate reductase flavoprotein subunit OS=Escherichia coli (strain K12) GN=frdA PE=1 SV=3	sp|P00363|FRDA_ECOLI	1	143.899	12.1262	10	6	1	0.04	6	1.01	0.04	3975940	214.4	0		0.120294
Cytosol aminopeptidase OS=Escherichia coli (strain K12) GN=pepA PE=1 SV=1	sp|P68767|AMPA_ECOLI	1	124.627	6.16302	3	3	1	0.21	3	1.13	0.23	2003865	63.1	0		0.120294
UTP--glucose-1-phosphate uridylyltransferase OS=Escherichia coli (strain K12) GN=galF PE=1 SV=1	sp|P0AAB6|GALF_ECOLI	1	106	6.06061	3	2	1	0.02	2	1	0.02	2457528	60.4	0		0.120294
Transketolase 1 OS=Escherichia coli (strain K12) GN=tktA PE=1 SV=5	sp|P27302|TKT1_ECOLI	1	105.97	4.82655	3	2	1	0.05	2	1	0.05	1924617	81.4	0		0.120294
Formate acetyltransferase 1 OS=Escherichia coli (strain K12) GN=pflB PE=1 SV=2	sp|P09373|PFLB_ECOLI	1	307.843	17.7632	26	15	0.99	0.14	15	1.3	0.18	38575894	968.4	-0.0144996		0.105795
50S ribosomal protein L9 OS=Escherichia coli (strain K12) GN=rplI PE=1 SV=1	sp|P0A7R1|RL9_ECOLI	1	725	55.7047	25	11	0.99	0.05	11	1.04	0.05	36303631	1161	-0.0144996		0.105795
ATP synthase subunit beta OS=Escherichia coli (strain K12) GN=atpD PE=1 SV=2	sp|P0ABB4|ATPB_ECOLI	1	73.42	11.087	4	4	0.99	0.13	4	1.07	0.14	2616668	59.6	-0.0144996		0.105795
Leucyl-tRNA synthetase OS=Escherichia coli (strain K12) GN=leuS PE=1 SV=2	sp|P07813|SYL_ECOLI	1	86.38	5.11628	5	3	0.99	0.12	3	1.05	0.12	2245987	114.9	-0.0144996		0.105795
Thioredoxin-1 OS=Escherichia coli (strain K12) GN=trxA PE=1 SV=2	sp|P0AA25|THIO_ECOLI	1	132.1	26.6055	7	3	0.99	0.61	3	2.16	1.33	3674001	343	-0.0144996		0.105795
Formate dehydrogenase-O major subunit OS=Escherichia coli (strain K12) GN=fdoG PE=1 SV=5	sp|P32176|FDOG_ECOLI	1	108.72	5.21654	4	3	0.99	0.07	3	1.02	0.08	1359106	67.6	-0.0144996		0.105795
3-mercaptopyruvate sulfurtransferase OS=Escherichia coli (strain K12) GN=sseA PE=1 SV=3	sp|P31142|THTM_ECOLI	1	102.11	4.62633	2	2	0.99	0.09	2	1.03	0.1	1326323	73.9	-0.0144996		0.105795
Lysyl-tRNA synthetase OS=Escherichia coli (strain K12) GN=lysS PE=1 SV=2	sp|P0A8N3|SYK1_ECOLI	1	161.467	12.4752	12	8	0.98	0.12	8	1.15	0.15	10369909	332.3	-0.0291463		0.0911479
30S ribosomal protein S2 OS=Escherichia coli (strain K12) GN=rpsB PE=1 SV=2	sp|P0A7V0|RS2_ECOLI	1	220.967	14.1079	10	4	0.98	0.08	4	1.04	0.08	20441610	483.2	-0.0291463		0.0911479
Transcriptional regulatory protein ompR OS=Escherichia coli (strain K12) GN=ompR PE=1 SV=1	sp|P0AA16|OMPR_ECOLI	1	64.56	16.7364	3	3	0.98	0.41	3	1.56	0.65	1862486	46.2	-0.0291463		0.0911479
Probable acrEF/envCD operon repressor OS=Escherichia coli (strain K12) GN=envR PE=1 SV=1	sp|P0ACT2|ENVR_ECOLI	1	58.74	5	5	3	0.97	0.11	3	1.07	0.12	2688787	149.1	-0.0439433		0.0763509
UPF0135 protein ybgI OS=Escherichia coli (strain K12) GN=ybgI PE=1 SV=1	sp|P0AFP6|YBGI_ECOLI	1	88.2	12.1457	3	3	0.97	0.16	3	1.12	0.19	2033847	117.2	-0.0439433		0.0763509
Nucleoside-specific channel-forming protein tsx OS=Escherichia coli (strain K12) GN=tsx PE=1 SV=1	sp|P0A927|TSX_ECOLI	1	107.39	8.16327	2	2	0.97	0.19	2	1.11	0.22	1671600	51	-0.0439433		0.0763509
Lysyl-tRNA synthetase, heat inducible OS=Escherichia coli (strain K12) GN=lysU PE=1 SV=2	sp|P0A8N5|SYK2_ECOLI	1	252.965	11.2871	11	7	0.96	0.12	7	1.15	0.14	10356927	313.9	-0.0588937		0.0614005
Peptide chain release factor 2 OS=Escherichia coli (strain K12) GN=prfB PE=1 SV=3	sp|P07012|RF2_ECOLI	1	59.01	4.38356	2	2	0.96	0.09	2	1.06	0.1	1507560	40.9	-0.0588937		0.0614005
Glutamate decarboxylase alpha OS=Escherichia coli (strain K12) GN=gadA PE=1 SV=1	sp|P69908|DCEA_ECOLI	1	1093.59	30.9013	49	23	0.95	0.06	23	1.16	0.08	86701741	1943.7	-0.0740006		0.0462937
30S ribosomal protein S15 OS=Escherichia coli (strain K12) GN=rpsO PE=1 SV=2	sp|P0ADZ4|RS15_ECOLI	1	99.9	28.0899	13	5	0.95	0.12	5	1.13	0.14	24581704	679.9	-0.0740006		0.0462937
Flavoprotein wrbA OS=Escherichia coli (strain K12) GN=wrbA PE=1 SV=2	sp|P0A8G6|WRBA_ECOLI	1	224.65	23.7374	5	4	0.95	0.06	4	1.06	0.06	2822070	106.1	-0.0740006		0.0462937
Periplasmic dipeptide transport protein OS=Escherichia coli (strain K12) GN=dppA PE=1 SV=1	sp|P23847|DPPA_ECOLI	1	54.64	5.42056	8	3	0.95	0.33	3	1.43	0.49	5194127	201.1	-0.0740006		0.0462937
(3R)-hydroxymyristoyl-[acyl-carrier-protein] dehydratase OS=Escherichia coli (strain K12) GN=fabZ PE=1 SV=1	sp|P0A6Q6|FABZ_ECOLI	1	61.7467	13.9073	5	2	0.95	0.09	2	1.06	0.1	5778977	188.9	-0.0740006		0.0462937
30S ribosomal protein S3 OS=Escherichia coli (strain K12) GN=rpsC PE=1 SV=2	sp|P0A7V3|RS3_ECOLI	1	666.578	43.3476	35	19	0.94	0.05	19	1.12	0.06	43191953	1870.1	-0.0892673		0.0310269
Uncharacterized protein ycaC OS=Escherichia coli (strain K12) GN=ycaC PE=1 SV=1	sp|P21367|YCAC_ECOLI	1	143.88	25.9615	8	7	0.94	0.2	7	1.38	0.29	4190494	188.1	-0.0892673		0.0310269
Glutamyl-tRNA synthetase OS=Escherichia coli (strain K12) GN=gltX PE=1 SV=1	sp|P04805|SYE_ECOLI	1	68.42	13.5881	10	6	0.94	0.09	6	1.12	0.11	5486189	279.4	-0.0892673		0.0310269
GMP synthase [glutamine-hydrolyzing] OS=Escherichia coli (strain K12) GN=guaA PE=1 SV=1	sp|P04079|GUAA_ECOLI	1	55.13	4.38095	6	4	0.94	0.08	4	1.1	0.09	5600676	334	-0.0892673		0.0310269
UPF0325 protein yaeH OS=Escherichia coli (strain K12) GN=yaeH PE=3 SV=1	sp|P62768|YAEH_ECOLI	1	77.47	33.5938	6	3	0.94	0.19	3	1.19	0.24	10713089	199	-0.0892673		0.0310269
Polyribonucleotide nucleotidyltransferase OS=Escherichia coli (strain K12) GN=pnp PE=1 SV=3	sp|P05055|PNP_ECOLI	1	62.11	3.51617	2	2	0.94	0.08	2	1.08	0.09	7082314	87.4	-0.0892673		0.0310269
D-tagatose-1,6-bisphosphate aldolase subunit gatZ OS=Escherichia coli (strain K12) GN=gatZ PE=1 SV=1	sp|P0C8J8|GATZ_ECOLI	1	451.317	25.4762	26	15	0.93	0.04	15	1.11	0.05	47637824	1203.6	-0.104697		0.0155969
Catalase HPII OS=Escherichia coli (strain K12) GN=katE PE=1 SV=1	sp|P21179|CATE_ECOLI	1	66.12	6.5073	6	5	0.93	0.13	5	1.17	0.16	4805330	148.1	-0.104697		0.0155969
10 kDa chaperonin OS=Escherichia coli (strain K12) GN=groS PE=1 SV=1	sp|P0A6F9|CH10_ECOLI	1	169.04	42.268	5	3	0.93	0.03	3	1.07	0.03	4584668	201	-0.104697		0.0155969
UPF0092 membrane protein yajC OS=Escherichia coli (strain K12) GN=yajC PE=1 SV=1	sp|P0ADZ7|YAJC_ECOLI	1	174.76	26.3636	6	3	0.93	0.16	3	1.17	0.2	7981719	270.8	-0.104697		0.0155969
Histidyl-tRNA synthetase OS=Escherichia coli (strain K12) GN=hisS PE=1 SV=2	sp|P60906|SYH_ECOLI	1	42.13	10.1415	4	3	0.93	0.08	3	1.1	0.09	4567481	103.3	-0.104697		0.0155969
Aldehyde-alcohol dehydrogenase OS=Escherichia coli (strain K12) GN=adhE PE=1 SV=2	sp|P0A9Q7|ADHE_ECOLI	1	457.537	20.9877	26	16	0.92	0.08	16	1.23	0.11	28542785	1012	-0.120294		0
Glyceraldehyde-3-phosphate dehydrogenase A OS=Escherichia coli (strain K12) GN=gapA PE=1 SV=2	sp|P0A9B2|G3P1_ECOLI	1	504.031	34.7432	23	13	0.92	0.06	13	1.15	0.07	37684579	987.5	-0.120294		0
50S ribosomal protein L18 OS=Escherichia coli (strain K12) GN=rplR PE=1 SV=1	sp|P0C018|RL18_ECOLI	1	182.535	41.8803	22	11	0.92	0.05	11	1.12	0.06	22474605	886	-0.120294		0
UPF0076 protein yjgF OS=Escherichia coli (strain K12) GN=yjgF PE=1 SV=2	sp|P0AF93|YJGF_ECOLI	1	128.77	26.5625	5	5	0.92	0.05	5	1.1	0.06	6103111	167.1	-0.120294		0
Fumarate hydratase class I, aerobic OS=Escherichia coli (strain K12) GN=fumA PE=1 SV=2	sp|P0AC33|FUMA_ECOLI	1	65.83	11.3139	7	4	0.92	0.09	4	1.13	0.11	3476357	178.5	-0.120294		0
Peptidyl-prolyl cis-trans isomerase D OS=Escherichia coli (strain K12) GN=ppiD PE=1 SV=1	sp|P0ADY1|PPID_ECOLI	1	68.5	7.22311	9	3	0.92	0.17	3	1.19	0.22	5570592	284.5	-0.120294		0
D-tagatose-1,6-bisphosphate aldolase subunit gatY OS=Escherichia coli (strain K12) GN=gatY PE=1 SV=1	sp|P0C8J6|GATY_ECOLI	1	142.906	19.0141	11	7	0.91	0.1	7	1.18	0.12	9717579	597.3	-0.136062		-0.0157673
Peroxiredoxin osmC OS=Escherichia coli (strain K12) GN=osmC PE=1 SV=2	sp|P0C0L2|OSMC_ECOLI	1	108.16	35.6643	5	5	0.91	0.1	5	1.17	0.13	6895850	160.9	-0.136062		-0.0157673
Tryptophanase OS=Escherichia coli (strain K12) GN=tnaA PE=1 SV=1	sp|P0A853|TNAA_ECOLI	1	1483.36	44.7983	104	45	0.9	0.03	45	1.17	0.04	187358464	7869.8	-0.152003		-0.0317089
2-oxoglutarate dehydrogenase E1 component OS=Escherichia coli (strain K12) GN=sucA PE=1 SV=1	sp|P0AFG3|ODO1_ECOLI	1	173.489	9.32476	15	11	0.9	0.33	11	2.77	1.02	10759398	578.5	-0.152003		-0.0317089
Dihydrolipoyl dehydrogenase OS=Escherichia coli (strain K12) GN=lpdA PE=1 SV=2	sp|P0A9P0|DLDH_ECOLI	1	223.55	17.7215	14	6	0.9	0.08	6	1.16	0.1	16261237	596.9	-0.152003		-0.0317089
Glutaredoxin-2 OS=Escherichia coli (strain K12) GN=grxB PE=1 SV=1	sp|P0AC59|GLRX2_ECOLI	1	86.66	21.3953	7	5	0.9	0.15	5	1.27	0.21	4078684	168.1	-0.152003		-0.0317089
50S ribosomal protein L11 OS=Escherichia coli (strain K12) GN=rplK PE=1 SV=2	sp|P0A7J7|RL11_ECOLI	1	76.4833	28.169	5	4	0.89	0.1	4	1.18	0.14	14237952	208.3	-0.168123		-0.0478285
Protein hfq OS=Escherichia coli (strain K12) GN=hfq PE=1 SV=2	sp|P0A6X3|HFQ_ECOLI	1	71.81	12.7451	2	2	0.89	0.25	2	1.3	0.36	2075222	84.8	-0.168123		-0.0478285
Transcription elongation protein nusA OS=Escherichia coli (strain K12) GN=nusA PE=1 SV=1	sp|P0AFF6|NUSA_ECOLI	1	87.14	4.84848	3	2	0.89	0.31	2	1.41	0.5	2453802	46.7	-0.168123		-0.0478285
DNA gyrase subunit A OS=Escherichia coli (strain K12) GN=gyrA PE=1 SV=1	sp|P0AES4|GYRA_ECOLI	1	125.364	9.71429	12	7	0.88	0.09	7	1.21	0.12	3257816	348.3	-0.184425		-0.0641303
Citrate synthase OS=Escherichia coli (strain K12) GN=gltA PE=1 SV=1	sp|P0ABH7|CISY_ECOLI	1	259.186	17.3302	11	6	0.88	0.1	6	1.23	0.14	19040790	716.4	-0.184425		-0.0641303
Bifunctional protein putA OS=Escherichia coli (strain K12) GN=putA PE=1 SV=3	sp|P09546|PUTA_ECOLI	1	348.53	12.803	22	14	0.87	0.05	14	1.2	0.07	15001220	632.3	-0.200913		-0.0806185
Lactaldehyde dehydrogenase OS=Escherichia coli (strain K12) GN=aldA PE=1 SV=2	sp|P25553|ALDA_ECOLI	1	374.582	13.3612	15	10	0.87	0.05	10	1.2	0.07	16489666	740.7	-0.200913		-0.0806185
50S ribosomal protein L5 OS=Escherichia coli (strain K12) GN=rplE PE=1 SV=2	sp|P62399|RL5_ECOLI	1	247.522	30.7263	13	7	0.87	0.05	7	1.18	0.07	27691567	1275.6	-0.200913		-0.0806185
Asparaginyl-tRNA synthetase OS=Escherichia coli (strain K12) GN=asnS PE=1 SV=2	sp|P0A8M0|SYN_ECOLI	1	178.82	14.1631	9	6	0.87	0.07	6	1.2	0.1	8067127	227.2	-0.200913		-0.0806185
50S ribosomal protein L3 OS=Escherichia coli (strain K12) GN=rplC PE=1 SV=1	sp|P60438|RL3_ECOLI	1	99.6729	22.488	10	6	0.87	0.14	6	1.32	0.21	9200433	384.4	-0.200913		-0.0806185
50S ribosomal protein L20 OS=Escherichia coli (strain K12) GN=rplT PE=1 SV=2	sp|P0A7L3|RL20_ECOLI	1	217.34	50	13	10	0.86	0.04	10	1.19	0.05	10972553	452.1	-0.217591		-0.0972972
Protein recA OS=Escherichia coli (strain K12) GN=recA PE=1 SV=2	sp|P0A7G6|RECA_ECOLI	1	115.577	10.1983	7	3	0.86	0.12	3	1.22	0.17	11936426	361.1	-0.217591		-0.0972972
50S ribosomal protein L30 OS=Escherichia coli (strain K12) GN=rpmD PE=1 SV=2	sp|P0AG51|RL30_ECOLI	1	65.26	15.2542	3	2	0.86	0.04	2	1.16	0.05	7719411	491.6	-0.217591		-0.0972972
2,3-bisphosphoglycerate-dependent phosphoglycerate mutase OS=Escherichia coli (strain K12) GN=gpmA PE=1 SV=2	sp|P62707|GPMA_ECOLI	1	161.91	29.6	13	10	0.85	0.02	10	1.18	0.03	20789543	556.6	-0.234465		-0.114171
30S ribosomal protein S13 OS=Escherichia coli (strain K12) GN=rpsM PE=1 SV=2	sp|P0A7S9|RS13_ECOLI	1	456.341	41.5254	14	9	0.85	0.05	9	1.21	0.07	29337731	940.3	-0.234465		-0.114171
50S ribosomal protein L23 OS=Escherichia coli (strain K12) GN=rplW PE=1 SV=1	sp|P0ADZ0|RL23_ECOLI	1	207.01	18	10	6	0.85	0.05	6	1.21	0.08	5121514	501.6	-0.234465		-0.114171
Uncharacterized protein ygeW OS=Escherichia coli (strain K12) GN=ygeW PE=3 SV=2	sp|Q46803|YGEW_ECOLI	1	148.48	14.1414	7	6	0.85	0.38	6	2.61	1.18	3776795	229.3	-0.234465		-0.114171
50S ribosomal protein L28 OS=Escherichia coli (strain K12) GN=rpmB PE=1 SV=2	sp|P0A7M2|RL28_ECOLI	1	106.461	28.2051	8	4	0.85	0.003	4	1.177	0.005	8031464	459.1	-0.234465		-0.114171
Gamma-aminobutyraldehyde dehydrogenase OS=Escherichia coli (strain K12) GN=ydcW PE=1 SV=1	sp|P77674|ABDH_ECOLI	1	173.88	11.3924	5	4	0.85	0.03	4	1.18	0.04	3728720	123.8	-0.234465		-0.114171
30S ribosomal protein S5 OS=Escherichia coli (strain K12) GN=rpsE PE=1 SV=2	sp|P0A7W1|RS5_ECOLI	1	413.673	34.1317	17	6	0.84	0.05	6	1.23	0.08	28285670	778.9	-0.251539		-0.131245
50S ribosomal protein L10 OS=Escherichia coli (strain K12) GN=rplJ PE=1 SV=2	sp|P0A7J3|RL10_ECOLI	1	497.464	24.8485	14	5	0.84	0.05	5	1.22	0.08	27851841	965.5	-0.251539		-0.131245
50S ribosomal protein L7/L12 OS=Escherichia coli (strain K12) GN=rplL PE=1 SV=2	sp|P0A7K2|RL7_ECOLI	1	109.99	19.8347	5	5	0.84	0.46	5	2.99	1.64	3610090	119.8	-0.251539		-0.131245
Phage shock protein A OS=Escherichia coli (strain K12) GN=pspA PE=1 SV=2	sp|P0AFM6|PSPA_ECOLI	1	70.32	11.2613	6	4	0.84	0.06	4	1.21	0.08	3957884	227.5	-0.251539		-0.131245
Succinyl-CoA ligase [ADP-forming] subunit alpha OS=Escherichia coli (strain K12) GN=sucD PE=1 SV=2	sp|P0AGE9|SUCD_ECOLI	1	154.83	14.8789	5	4	0.84	0.05	4	1.2	0.07	5599915	326.5	-0.251539		-0.131245
Ribonuclease R OS=Escherichia coli (strain K12) GN=rnr PE=1 SV=2	sp|P21499|RNR_ECOLI	1	53.8	3.56704	3	2	0.84	0.07	2	1.2	0.09	3456093	76.1	-0.251539		-0.131245
Translation initiation factor IF-3 OS=Escherichia coli (strain K12) GN=infC PE=1 SV=1	sp|P0A707|IF3_ECOLI	1	94.39	19.4444	3	2	0.834	0.003	2	1.199	0.004	1719053	85.5	-0.261881		-0.141586
Cytochrome d ubiquinol oxidase subunit 1 OS=Escherichia coli (strain K12) GN=cydA PE=1 SV=1	sp|P0ABJ9|CYDA_ECOLI	1	250.855	11.8774	12	7	0.83	0.05	7	1.24	0.07	14544519	701.1	-0.268817		-0.148523
NADH-quinone oxidoreductase subunit F OS=Escherichia coli (strain K12) GN=nuoF PE=1 SV=3	sp|P31979|NUOF_ECOLI	1	183.58	11.4607	7	5	0.83	0.1	5	1.3	0.15	10199266	278.4	-0.268817		-0.148523
50S ribosomal protein L19 OS=Escherichia coli (strain K12) GN=rplS PE=1 SV=2	sp|P0A7K6|RL19_ECOLI	1	138.9	39.1304	9	4	0.83	0.04	4	1.22	0.06	12191780	456.8	-0.268817		-0.148523
Cytochrome d ubiquinol oxidase subunit 2 OS=Escherichia coli (strain K12) GN=cydB PE=1 SV=1	sp|P0ABK2|CYDB_ECOLI	1	94.35	3.69393	3	2	0.83	0.06	2	1.22	0.08	2914498	99.1	-0.268817		-0.148523
Fumarate reductase iron-sulfur subunit OS=Escherichia coli (strain K12) GN=frdB PE=1 SV=2	sp|P0AC47|FRDB_ECOLI	1	45.17	7.37705	5	2	0.83	0.08	2	1.23	0.12	5859869	1010.7	-0.268817		-0.148523
30S ribosomal protein S4 OS=Escherichia coli (strain K12) GN=rpsD PE=1 SV=2	sp|P0A7V8|RS4_ECOLI	1	551.832	47.5728	31	14	0.82	0.04	14	1.27	0.06	41029917	1334	-0.286304		-0.16601
50S ribosomal protein L6 OS=Escherichia coli (strain K12) GN=rplF PE=1 SV=2	sp|P0AG55|RL6_ECOLI	1	393.6	43.5028	22	13	0.82	0.06	13	1.31	0.1	24717844	798.8	-0.286304		-0.16601
30S ribosomal protein S10 OS=Escherichia coli (strain K12) GN=rpsJ PE=1 SV=1	sp|P0A7R5|RS10_ECOLI	1	582.211	39.8058	19	8	0.82	0.03	8	1.24	0.05	16091086	1734.5	-0.286304		-0.16601
Alanyl-tRNA synthetase OS=Escherichia coli (strain K12) GN=alaS PE=1 SV=2	sp|P00957|SYA_ECOLI	1	164.343	9.36073	10	7	0.82	0.22	7	1.82	0.49	4583966	216.6	-0.286304		-0.16601
Aldehyde dehydrogenase B OS=Escherichia coli (strain K12) GN=aldB PE=1 SV=2	sp|P37685|ALDB_ECOLI	1	100.723	8.59375	7	5	0.82	0.12	5	1.36	0.2	3431032	163	-0.286304		-0.16601
Uncharacterized zinc-type alcohol dehydrogenase-like protein yahK OS=Escherichia coli (strain K12) GN=yahK PE=1 SV=1	sp|P75691|YAHK_ECOLI	1	68.48	10.3152	3	3	0.82	0.3	3	1.71	0.62	1983349	53.5	-0.286304		-0.16601
UPF0169 lipoprotein yfiO OS=Escherichia coli (strain K12) GN=yfiO PE=1 SV=1	sp|P0AC02|YFIO_ECOLI	1	79.58	11.0204	4	2	0.82	0.08	2	1.24	0.13	3219434	94.4	-0.286304		-0.16601
Uncharacterized GST-like protein yghU OS=Escherichia coli (strain K12) GN=yghU PE=1 SV=2	sp|Q46845|YGHU_ECOLI	1	90.3	10.4167	4	2	0.817	0.002	2	1.224	0.003	3266393	109.4	-0.291592		-0.171298
Fructose-bisphosphate aldolase class 1 OS=Escherichia coli (strain K12) GN=fbaB PE=1 SV=2	sp|P0A991|ALF1_ECOLI	1	245.77	17.1429	10	6	0.81	0.09	6	1.34	0.16	10692447	396.7	-0.304006		-0.183712
Glycine dehydrogenase [decarboxylating] OS=Escherichia coli (strain K12) GN=gcvP PE=1 SV=3	sp|P33195|GCSP_ECOLI	1	59.76	7.94148	11	6	0.81	0.1	6	1.36	0.18	7782609	240.3	-0.304006		-0.183712
UPF0337 protein yjbJ OS=Escherichia coli (strain K12) GN=yjbJ PE=1 SV=1	sp|P68206|YJBJ_ECOLI	1	157.98	47.8261	11	6	0.81	0.06	6	1.28	0.1	5876963	477.9	-0.304006		-0.183712
50S ribosomal protein L25 OS=Escherichia coli (strain K12) GN=rplY PE=1 SV=1	sp|P68919|RL25_ECOLI	1	341.966	35.1064	9	5	0.81	0.07	5	1.28	0.11	10093518	335.8	-0.304006		-0.183712
50S ribosomal protein L15 OS=Escherichia coli (strain K12) GN=rplO PE=1 SV=1	sp|P02413|RL15_ECOLI	1	150.2	31.9444	8	5	0.8	0.05	5	1.28	0.07	17618907	414.5	-0.321928		-0.201634
UPF0307 protein yjgA OS=Escherichia coli (strain K12) GN=yjgA PE=1 SV=1	sp|P0A8X0|YJGA_ECOLI	1	85.01	12.0219	5	3	0.8	0.08	3	1.28	0.13	1471302	72.3	-0.321928		-0.201634
Transaldolase A OS=Escherichia coli (strain K12) GN=talA PE=1 SV=1	sp|P0A867|TALA_ECOLI	1	125.787	30.6962	12	10	0.79	0.06	10	1.36	0.11	20185312	434.3	-0.340075		-0.219781
50S ribosomal protein L22 OS=Escherichia coli (strain K12) GN=rplV PE=1 SV=1	sp|P61175|RL22_ECOLI	1	134.193	52.7273	11	5	0.79	0.35	5	2.55	1.14	14572380	674	-0.340075		-0.219781
D-ribose-binding periplasmic protein OS=Escherichia coli (strain K12) GN=rbsB PE=1 SV=1	sp|P02925|RBSB_ECOLI	1	191.47	23.6486	8	4	0.79	0.05	4	1.28	0.08	7775999	220.7	-0.340075		-0.219781
Protein AidB OS=Escherichia coli (strain K12) GN=aidB PE=1 SV=3	sp|P33224|AIDB_ECOLI	1	63.67	5.36044	4	2	0.79	0.13	2	1.34	0.22	2218022	88.5	-0.340075		-0.219781
Malate synthase G OS=Escherichia coli (strain K12) GN=glcB PE=1 SV=3	sp|P37330|MASZ_ECOLI	1	119.413	10.3734	12	8	0.78	0.06	8	1.34	0.1	5288598	316.7	-0.358454		-0.23816
30S ribosomal protein S16 OS=Escherichia coli (strain K12) GN=rpsP PE=1 SV=1	sp|P0A7T3|RS16_ECOLI	1	277.194	65.8537	16	6	0.78	0.04	6	1.3	0.06	32396950	938.3	-0.358454		-0.23816
50S ribosomal protein L14 OS=Escherichia coli (strain K12) GN=rplN PE=1 SV=1	sp|P0ADY3|RL14_ECOLI	1	201.335	43.0894	11	6	0.78	0.02	6	1.28	0.03	20136107	495.5	-0.358454		-0.23816
Succinate dehydrogenase iron-sulfur subunit OS=Escherichia coli (strain K12) GN=sdhB PE=1 SV=1	sp|P07014|DHSB_ECOLI	1	212.84	32.3529	10	4	0.78	0.17	4	1.51	0.32	8750747	614.1	-0.358454		-0.23816
Transketolase 2 OS=Escherichia coli (strain K12) GN=tktB PE=1 SV=1	sp|P33570|TKT2_ECOLI	1	88.26	10.045	6	4	0.78	0.1	4	1.36	0.17	5596274	194.2	-0.358454		-0.23816
Hydrogenase 2 maturation protease OS=Escherichia coli (strain K12) GN=hybD PE=1 SV=2	sp|P37182|HYBD_ECOLI	1	57.26	11.5854	2	2	0.78	0.45	2	2.16	1.26	2583526	55	-0.358454		-0.23816
4-hydroxy-3-methylbut-2-en-1-yl diphosphate synthase OS=Escherichia coli (strain K12) GN=ispG PE=1 SV=1	sp|P62620|ISPG_ECOLI	1	81.34	5.37634	4	2	0.78	0.06	2	1.3	0.09	2307405	117.1	-0.358454		-0.23816
Phosphate acetyltransferase OS=Escherichia coli (strain K12) GN=pta PE=1 SV=2	sp|P0A9M8|PTA_ECOLI	1	64.4267	8.68347	7	5	0.77	0.07	5	1.34	0.11	4026284	189.3	-0.37707		-0.256775
Chaperone protein skp OS=Escherichia coli (strain K12) GN=skp PE=1 SV=1	sp|P0AEU7|SKP_ECOLI	1	55.63	13.6646	5	4	0.77	0.33	4	2.24	0.96	2167034	176.4	-0.37707		-0.256775
2',3'-cyclic-nucleotide 2'-phosphodiesterase/3'-nucleotidase OS=Escherichia coli (strain K12) GN=cpdB PE=1 SV=2	sp|P08331|CPDB_ECOLI	1	48.1	4.9459	4	3	0.77	0.33	3	2.01	0.85	2672452	69.6	-0.37707		-0.256775
ATP-dependent RNA helicase srmB OS=Escherichia coli (strain K12) GN=srmB PE=1 SV=1	sp|P21507|SRMB_ECOLI	1	86.48	9.68468	4	3	0.77	0.28	3	1.83	0.67	1509606	110.3	-0.37707		-0.256775
50S ribosomal protein L2 OS=Escherichia coli (strain K12) GN=rplB PE=1 SV=2	sp|P60422|RL2_ECOLI	1	177.898	27.8388	20	8	0.76	0.06	8	1.38	0.11	20560210	944.2	-0.395929		-0.275634
50S ribosomal protein L13 OS=Escherichia coli (strain K12) GN=rplM PE=1 SV=1	sp|P0AA10|RL13_ECOLI	1	158.3	19.0141	5	3	0.76	0.04	3	1.34	0.08	7923276	267.4	-0.395929		-0.275634
Mannose permease IID component OS=Escherichia coli (strain K12) GN=manZ PE=1 SV=1	sp|P69805|PTND_ECOLI	1	83.04	8.39161	4	2	0.76	0.06	2	1.34	0.11	3692521	156.6	-0.395929		-0.275634
Outer membrane protein slp OS=Escherichia coli (strain K12) GN=slp PE=1 SV=1	sp|P37194|SLP_ECOLI	1	194.909	37.234	15	11	0.75	0.15	11	1.92	0.38	24491486	821.8	-0.415037		-0.294743
Osmotically-inducible protein Y OS=Escherichia coli (strain K12) GN=osmY PE=1 SV=1	sp|P0AFH8|OSMY_ECOLI	1	53.62	15.4229	3	2	0.75	0.01	2	1.33	0.03	4918292	116.7	-0.415037		-0.294743
Protein tdcF OS=Escherichia coli (strain K12) GN=tdcF PE=1 SV=1	sp|P0AGL2|TDCF_ECOLI	1	55.1	10.0775	3	2	0.75	0.18	2	1.5	0.37	2182320	72.4	-0.415037		-0.294743
Chaperone protein hchA OS=Escherichia coli (strain K12) GN=hchA PE=1 SV=3	sp|P31658|HCHA_ECOLI	1	152.43	11.6608	3	2	0.75	0.12	2	1.4	0.22	3692969	113.7	-0.415037		-0.294743
Dihydrodipicolinate synthase OS=Escherichia coli (strain K12) GN=dapA PE=1 SV=1	sp|P0A6L2|DAPA_ECOLI	1	54.9333	19.1781	5	4	0.74	0.02	4	1.35	0.03	3346768	114.4	-0.434403		-0.314109
30S ribosomal protein S19 OS=Escherichia coli (strain K12) GN=rpsS PE=1 SV=2	sp|P0A7U3|RS19_ECOLI	1	80.85	28.2609	5	4	0.74	0.05	4	1.38	0.09	9158107	216.3	-0.434403		-0.314109
Protein ygiW OS=Escherichia coli (strain K12) GN=ygiW PE=1 SV=1	sp|P0ADU5|YGIW_ECOLI	1	131.03	13.0769	4	3	0.74	0.12	3	1.46	0.23	3495846	116.6	-0.434403		-0.314109
Probable quinol monooxygenase ygiN OS=Escherichia coli (strain K12) GN=ygiN PE=1 SV=1	sp|P0ADU2|YGIN_ECOLI	1	58.0233	12.5	4	2	0.74	0.09	2	1.38	0.16	1613212	79.5	-0.434403		-0.314109
Succinyl-CoA ligase [ADP-forming] subunit beta OS=Escherichia coli (strain K12) GN=sucC PE=1 SV=1	sp|P0A836|SUCC_ECOLI	1	447.665	21.3918	15	10	0.73	0.1	10	1.63	0.23	17248684	547.1	-0.454032		-0.333737
50S ribosomal protein L4 OS=Escherichia coli (strain K12) GN=rplD PE=1 SV=1	sp|P60723|RL4_ECOLI	1	445.108	31.3433	17	8	0.73	0.04	8	1.4	0.07	18914464	542.4	-0.454032		-0.333737
Purine nucleoside phosphorylase deoD-type OS=Escherichia coli (strain K12) GN=deoD PE=1 SV=2	sp|P0ABP8|DEOD_ECOLI	1	257.58	9.62343	5	4	0.73	0.04	4	1.38	0.07	4575385	355.7	-0.454032		-0.333737
Fructose-bisphosphate aldolase class 2 OS=Escherichia coli (strain K12) GN=fbaA PE=1 SV=2	sp|P0AB71|ALF_ECOLI	1	148.98	9.47075	6	3	0.73	0.04	3	1.38	0.07	14380082	355	-0.454032		-0.333737
Acetate kinase OS=Escherichia coli (strain K12) GN=ackA PE=1 SV=1	sp|P0A6A3|ACKA_ECOLI	1	84.32	8.75	2	2	0.725	0.006	2	1.38	0.01	1328123	4.1	-0.463947		-0.343653
Enolase OS=Escherichia coli (strain K12) GN=eno PE=1 SV=2	sp|P0A6P9|ENO_ECOLI	1	735.307	37.5	37	19	0.72	0.04	19	1.46	0.07	30216972	1699	-0.473931		-0.353637
Keto-acid formate acetyltransferase OS=Escherichia coli (strain K12) GN=tdcE PE=1 SV=2	sp|P42632|TDCE_ECOLI	1	170.61	8.63874	10	7	0.72	0.17	7	1.91	0.44	9259636	421.9	-0.473931		-0.353637
Dihydrolipoyllysine-residue succinyltransferase component of 2-oxoglutarate dehydrogenase complex OS=Escherichia coli (strain K12) GN=sucB PE=1 SV=2	sp|P0AFG6|ODO2_ECOLI	1	90.52	12.0988	7	6	0.72	0.1	6	1.53	0.2	24945005	1103.2	-0.473931		-0.353637
Outer membrane protein C OS=Escherichia coli (strain K12) GN=ompC PE=1 SV=1	sp|P06996|OMPC_ECOLI	1	987.827	37.8747	60	28	0.71	0.04	28	1.5	0.08	88818765	3290.2	-0.494109		-0.373815
50S ribosomal protein L1 OS=Escherichia coli (strain K12) GN=rplA PE=1 SV=2	sp|P0A7L0|RL1_ECOLI	1	412.461	41.8803	20	13	0.71	0.05	13	1.49	0.1	26540303	954.2	-0.494109		-0.373815
30S ribosomal protein S7 OS=Escherichia coli (strain K12) GN=rpsG PE=1 SV=3	sp|P02359|RS7_ECOLI	1	527.7	44.1341	25	11	0.71	0.02	11	1.41	0.04	33936317	1137	-0.494109		-0.373815
Aconitate hydratase 1 OS=Escherichia coli (strain K12) GN=acnA PE=1 SV=3	sp|P25516|ACON1_ECOLI	1	119.923	7.07071	11	6	0.71	0.25	6	2.43	0.84	4409360	280	-0.494109		-0.373815
Enhancing lycopene biosynthesis protein 2 OS=Escherichia coli (strain K12) GN=elbB PE=1 SV=1	sp|P0ABU5|ELBB_ECOLI	1	68.45	5.99078	6	4	0.71	0.09	4	1.5	0.2	2286690	239.2	-0.494109		-0.373815
Outer membrane protein W OS=Escherichia coli (strain K12) GN=ompW PE=1 SV=1	sp|P0A915|OMPW_ECOLI	1	108.797	12.7358	3	3	0.71	0.02	3	1.42	0.05	3724187	120.6	-0.494109		-0.373815
Transcription termination factor rho OS=Escherichia coli (strain K12) GN=rho PE=1 SV=1	sp|P0AG30|RHO_ECOLI	1	52.2333	9.30788	5	3	0.71	0.44	3	2.98	1.82	2171405	98.3	-0.494109		-0.373815
Methionyl-tRNA synthetase OS=Escherichia coli (strain K12) GN=metG PE=1 SV=2	sp|P00959|SYM_ECOLI	1	62.41	2.51108	6	2	0.71	0.03	2	1.41	0.06	2081040	242.7	-0.494109		-0.373815
Glucose-specific phosphotransferase enzyme IIA component OS=Escherichia coli (strain K12) GN=crr PE=1 SV=2	sp|P69783|PTGA_ECOLI	1	121.01	25.4438	5	2	0.71	0.15	2	1.54	0.32	12934887	256.4	-0.494109		-0.373815
Superoxide dismutase [Fe] OS=Escherichia coli (strain K12) GN=sodB PE=1 SV=2	sp|P0AGD3|SODF_ECOLI	1	314.422	44.5596	16	11	0.7	0.02	11	1.44	0.04	32600544	1159.8	-0.514573		-0.394279
Phosphoglycerate kinase OS=Escherichia coli (strain K12) GN=pgk PE=1 SV=2	sp|P0A799|PGK_ECOLI	1	607.2	29.7158	17	8	0.7	0.05	8	1.49	0.11	23264464	597.6	-0.514573		-0.394279
NADH-quinone oxidoreductase subunit G OS=Escherichia coli (strain K12) GN=nuoG PE=1 SV=4	sp|P33602|NUOG_ECOLI	1	107.92	4.29515	5	3	0.69	0.15	3	1.66	0.36	4041040	203.6	-0.535332		-0.415037
Protein ydgA OS=Escherichia coli (strain K12) GN=ydgA PE=1 SV=1	sp|P77804|YDGA_ECOLI	1	74.87	5.17928	3	3	0.69	0.03	3	1.47	0.05	1124782	51.5	-0.535332		-0.415037
Uncharacterized lipoprotein ybaY OS=Escherichia coli (strain K12) GN=ybaY PE=1 SV=1	sp|P77717|YBAY_ECOLI	1	98.06	9.47368	2	2	0.681	0.008	2	1.47	0.02	3858953	115	-0.554273		-0.433979
Major outer membrane lipoprotein Lpp OS=Escherichia coli (strain K12) GN=lpp PE=1 SV=1	sp|P69776|LPP_ECOLI	1	1456.22	48.7179	36	17	0.68	0.03	17	1.5	0.06	109381431	2682.1	-0.556393		-0.436099
Outer membrane protein X OS=Escherichia coli (strain K12) GN=ompX PE=1 SV=1	sp|P0A917|OMPX_ECOLI	1	109.21	28.0702	5	4	0.67	0.14	4	1.75	0.37	6682019	172.2	-0.577767		-0.457473
50S ribosomal protein L17 OS=Escherichia coli (strain K12) GN=rplQ PE=1 SV=1	sp|P0AG44|RL17_ECOLI	1	115.724	18.1102	9	4	0.67	0.12	4	1.7	0.31	16622612	438.6	-0.577767		-0.457473
CTP synthase OS=Escherichia coli (strain K12) GN=pyrG PE=1 SV=2	sp|P0A7E5|PYRG_ECOLI	1	48.69	5.87156	6	3	0.67	0.19	3	1.85	0.52	30769028	375.9	-0.577767		-0.457473
Prolyl-tRNA synthetase OS=Escherichia coli (strain K12) GN=proS PE=1 SV=4	sp|P16659|SYP_ECOLI	1	68.17	3.84615	3	3	0.67	0.52	3	4.17	3.23	1141089	68.1	-0.577767		-0.457473
Isocitrate lyase OS=Escherichia coli (strain K12) GN=aceA PE=1 SV=1	sp|P0A9G6|ACEA_ECOLI	1	392.177	36.4055	21	16	0.66	0.03	16	1.58	0.08	25672838	948.4	-0.599462		-0.479168
Phosphoenolpyruvate-protein phosphotransferase OS=Escherichia coli (strain K12) GN=ptsI PE=1 SV=1	sp|P08839|PT1_ECOLI	1	143.13	11.8261	9	8	0.66	0.04	8	1.58	0.1	5615295	344.9	-0.599462		-0.479168
tRNA-modifying protein ygfZ OS=Escherichia coli (strain K12) GN=ygfZ PE=1 SV=2	sp|P0ADE8|YGFZ_ECOLI	1	69.27	9.81595	6	4	0.66	0.26	4	2.45	0.96	1474537	400.8	-0.599462		-0.479168
30S ribosomal protein S9 OS=Escherichia coli (strain K12) GN=rpsI PE=1 SV=2	sp|P0A7X3|RS9_ECOLI	1	273.24	41.5385	14	7	0.65	0.04	7	1.59	0.09	24101802	760.3	-0.621488		-0.501194
Succinate-semialdehyde dehydrogenase [NADP+] OS=Escherichia coli (strain K12) GN=gabD PE=1 SV=1	sp|P25526|GABD_ECOLI	1	210.933	18.2573	9	7	0.65	0.06	7	1.63	0.15	5784432	257	-0.621488		-0.501194
Glycerol kinase OS=Escherichia coli (strain K12) GN=glpK PE=1 SV=2	sp|P0A6F3|GLPK_ECOLI	1	185.01	12.5498	7	5	0.65	0.04	5	1.57	0.09	4663389	207.6	-0.621488		-0.501194
Oligopeptidase A OS=Escherichia coli (strain K12) GN=prlC PE=3 SV=3	sp|P27298|OPDA_ECOLI	1	62.22	6.02941	5	4	0.65	0.55	4	5.85	4.9	2640305	81.9	-0.621488		-0.501194
Deoxyribose-phosphate aldolase OS=Escherichia coli (strain K12) GN=deoC PE=1 SV=1	sp|P0A6L0|DEOC_ECOLI	1	109.463	17.7606	6	3	0.65	0.21	3	2	0.63	2373163	101.9	-0.621488		-0.501194
Putative outer membrane protein yedS OS=Escherichia coli (strain K12) GN=yedS PE=5 SV=3	sp|P76335|YEDS_ECOLI	1	97.2867	4.78589	9	3	0.65	0.04	3	1.57	0.11	20853902	615.4	-0.621488		-0.501194
Cysteine synthase A OS=Escherichia coli (strain K12) GN=cysK PE=1 SV=2	sp|P0ABK5|CYSK_ECOLI	1	110.62	10.5263	2	2	0.65	0.13	2	1.65	0.33	979899	46.8	-0.621488		-0.501194
Valyl-tRNA synthetase OS=Escherichia coli (strain K12) GN=valS PE=1 SV=2	sp|P07118|SYV_ECOLI	1	62.86	5.57308	5	4	0.64	0.08	4	1.67	0.22	2267317	119.8	-0.643856		-0.523562
Glutamine-binding periplasmic protein OS=Escherichia coli (strain K12) GN=glnH PE=1 SV=1	sp|P0AEQ3|GLNH_ECOLI	1	104.303	9.67742	4	2	0.635	0.004	2	1.58	0.01	2822384	83.3	-0.655172		-0.534877
Glycerol-3-phosphate transporter OS=Escherichia coli (strain K12) GN=glpT PE=1 SV=1	sp|P08194|GLPT_ECOLI	1	61	4.42478	2	2	0.628	0.001	2	1.593	0.003	691258	29.9	-0.671164		-0.550869
Uncharacterized protein ygfK OS=Escherichia coli (strain K12) GN=ygfK PE=4 SV=1	sp|Q46811|YGFK_ECOLI	1	120.51	6.10465	8	5	0.61	0.12	5	1.94	0.37	11254714	430.2	-0.713119		-0.592825
Adenylosuccinate lyase OS=Escherichia coli (strain K12) GN=purB PE=1 SV=1	sp|P0AB89|PUR8_ECOLI	1	81.52	9.21053	4	2	0.61	0.41	2	3.16	2.15	827257	126.4	-0.713119		-0.592825
Autonomous glycyl radical cofactor OS=Escherichia coli (strain K12) GN=grcA PE=1 SV=1	sp|P68066|GRCA_ECOLI	1	286.396	67.7165	24	12	0.6	0.04	12	1.74	0.11	28841952	1152	-0.736966		-0.616671
NADH-quinone oxidoreductase subunit C/D OS=Escherichia coli (strain K12) GN=nuoC PE=1 SV=3	sp|P33599|NUOCD_ECOLI	1	479.21	20.302	17	11	0.6	0.06	11	1.86	0.18	12990186	515.1	-0.736966		-0.616671
Acetyl-coenzyme A synthetase OS=Escherichia coli (strain K12) GN=acs PE=1 SV=2	sp|P27550|ACSA_ECOLI	1	140.373	5.9816	4	3	0.59	0.06	3	1.76	0.18	1955420	77.2	-0.761213		-0.640919
Succinate dehydrogenase flavoprotein subunit OS=Escherichia coli (strain K12) GN=sdhA PE=1 SV=1	sp|P0AC41|DHSA_ECOLI	1	65.9167	10.3741	8	6	0.58	0.15	6	2.43	0.63	8903621	264	-0.785875		-0.665581
Maltose-binding periplasmic protein OS=Escherichia coli (strain K12) GN=malE PE=1 SV=1	sp|P0AEX9|MALE_ECOLI	1	137.56	15.6566	8	6	0.58	0.03	6	1.75	0.09	9039808	480	-0.785875		-0.665581
Dihydrolipoyllysine-residue acetyltransferase component of pyruvate dehydrogenase complex OS=Escherichia coli (strain K12) GN=aceF PE=1 SV=3	sp|P06959|ODP2_ECOLI	1	106.14	8.88889	6	3	0.58	0.05	3	1.78	0.15	5863592	164.9	-0.785875		-0.665581
Uncharacterized lipoprotein ybjP OS=Escherichia coli (strain K12) GN=ybjP PE=1 SV=1	sp|P75818|YBJP_ECOLI	1	87.58	23.9766	3	3	0.58	0.06	3	1.8	0.19	3284914	51.6	-0.785875		-0.665581
Aminomethyltransferase OS=Escherichia coli (strain K12) GN=gcvT PE=1 SV=3	sp|P27248|GCST_ECOLI	1	91	5.21978	2	2	0.58	0.11	2	1.85	0.34	1699370	51.2	-0.785875		-0.665581
Glucose-1-phosphatase OS=Escherichia coli (strain K12) GN=agp PE=1 SV=1	sp|P19926|AGP_ECOLI	1	79.05	8.23245	4	2	0.575	0.009	2	1.74	0.03	2013254	145.5	-0.798366		-0.678072
Thiol:disulfide interchange protein dsbA OS=Escherichia coli (strain K12) GN=dsbA PE=1 SV=1	sp|P0AEG4|DSBA_ECOLI	1	103.92	16.8269	4	2	0.57	0.39	2	3.47	2.41	3815400	182	-0.810966		-0.690672
Malate synthase A OS=Escherichia coli (strain K12) GN=aceB PE=1 SV=1	sp|P08997|MASY_ECOLI	1	136.22	11.257	8	5	0.55	0.03	5	1.87	0.12	6208053	320.1	-0.862496		-0.742202
D-galactose-binding periplasmic protein OS=Escherichia coli (strain K12) GN=mglB PE=1 SV=1	sp|P0AEE5|DGAL_ECOLI	1	131.39	19.2771	5	5	0.54	0.04	5	1.91	0.15	5647085	195.4	-0.888969		-0.768674
ABC transporter periplasmic-binding protein ytfQ OS=Escherichia coli (strain K12) GN=ytfQ PE=1 SV=1	sp|P39325|YTFQ_ECOLI	1	50.42	12.5786	7	4	0.54	0.08	4	2.01	0.3	4826231	149.4	-0.888969		-0.768674
DNA protection during starvation protein OS=Escherichia coli (strain K12) GN=dps PE=1 SV=2	sp|P0ABT2|DPS_ECOLI	1	1252.47	53.8922	47	19	0.53	0.02	19	1.96	0.09	110734245	2778.6	-0.915936		-0.795642
Nucleoside diphosphate kinase OS=Escherichia coli (strain K12) GN=ndk PE=1 SV=2	sp|P0A763|NDK_ECOLI	1	202.94	33.5664	7	4	0.53	0.05	4	1.95	0.18	9181444	414	-0.915936		-0.795642
4-aminobutyrate aminotransferase OS=Escherichia coli (strain K12) GN=gabT PE=1 SV=1	sp|P22256|GABT_ECOLI	1	472.963	23.7089	14	9	0.52	0.03	9	1.99	0.13	12017033	477.3	-0.943416		-0.823122
Protein elaB OS=Escherichia coli (strain K12) GN=elaB PE=1 SV=1	sp|P0AEH5|ELAB_ECOLI	1	110.99	29.703	10	6	0.52	0.06	6	2.08	0.23	9678537	451.7	-0.943416		-0.823122
Spermidine/putrescine-binding periplasmic protein OS=Escherichia coli (strain K12) GN=potD PE=1 SV=1	sp|P0AFK9|POTD_ECOLI	1	58.19	11.4943	3	2	0.52	0.4	2	4.17	3.2	1022960	74	-0.943416		-0.823122
Hydrogenase-1 large chain OS=Escherichia coli (strain K12) GN=hyaB PE=1 SV=1	sp|P0ACD8|MBHL_ECOLI	1	53.04	7.70519	6	5	0.5	0.22	5	3.84	1.65	4155499	197.4	-1		-0.879706
Uncharacterized protein ygaU OS=Escherichia coli (strain K12) GN=ygaU PE=1 SV=2	sp|P0ADE6|YGAU_ECOLI	1	474.148	78.5235	28	15	0.49	0.02	15	2.09	0.09	60674598	2383.2	-1.02915		-0.908852
Biosynthetic arginine decarboxylase OS=Escherichia coli (strain K12) GN=speA PE=1 SV=2	sp|P21170|SPEA_ECOLI	1	94.0833	6.38298	6	5	0.49	0.24	5	4.42	2.15	2547908	183.9	-1.02915		-0.908852
Probable Fe(2+)-trafficking protein OS=Escherichia coli (strain K12) GN=yggX PE=1 SV=2	sp|P0A8P3|FETP_ECOLI	1	45.69	39.5604	3	3	0.49	0.14	3	2.6	0.78	2470675	134.1	-1.02915		-0.908852
NADP-dependent malic enzyme OS=Escherichia coli (strain K12) GN=maeB PE=1 SV=1	sp|P76558|MAO2_ECOLI	1	57.84	3.55731	4	3	0.49	0.01	3	2.05	0.04	2912698	66.2	-1.02915		-0.908852
6-phosphogluconolactonase OS=Escherichia coli (strain K12) GN=pgl PE=1 SV=2	sp|P52697|6PGL_ECOLI	1	49.41	11.4804	5	4	0.48	0.28	4	4.98	2.94	5977234	344.7	-1.05889		-0.938599
Serine hydroxymethyltransferase OS=Escherichia coli (strain K12) GN=glyA PE=1 SV=1	sp|P0A825|GLYA_ECOLI	1	46.28	8.15348	6	5	0.45	0.07	5	2.48	0.37	4962475	206.4	-1.152		-1.03171
Protein csiD OS=Escherichia coli (strain K12) GN=csiD PE=1 SV=2	sp|P76621|CSID_ECOLI	1	212.15	14.4615	6	5	0.44	0.05	5	2.43	0.27	6122598	370.4	-1.18442		-1.06413
30S ribosomal protein S11 OS=Escherichia coli (strain K12) GN=rpsK PE=1 SV=2	sp|P0A7R9|RS11_ECOLI	1	369.927	33.3333	10	6	0.43	0.09	6	2.97	0.64	16593334	384.9	-1.21759		-1.0973
Uncharacterized protein yqjD OS=Escherichia coli (strain K12) GN=yqjD PE=4 SV=1	sp|P64581|YQJD_ECOLI	1	223.99	38.6139	7	5	0.42	0.03	5	2.43	0.18	11229814	219.5	-1.25154		-1.13124
Uncharacterized protein yqjK OS=Escherichia coli (strain K12) GN=yqjK PE=4 SV=1	sp|Q47710|YQJK_ECOLI	1	112.19	11.1111	2	2	0.38	0.02	2	2.67	0.12	951372	32.8	-1.39593		-1.27563
ATP-dependent hsl protease ATP-binding subunit hslU OS=Escherichia coli (strain K12) GN=hslU PE=1 SV=1	sp|P0A6H5|HSLU_ECOLI	1	50.42	6.32054	3	2	0.37	0.24	2	5.12	3.41	1843786	121.5	-1.4344		-1.31411
NADH-quinone oxidoreductase subunit H OS=Escherichia coli (strain K12) GN=nuoH PE=1 SV=1	sp|P0AFD4|NUOH_ECOLI	1	96.06	2.76923	4	3	0.36	0.08	3	3.15	0.68	3438497	265.5	-1.47393		-1.35364
Uncharacterized protein ygeY OS=Escherichia coli (strain K12) GN=ygeY PE=3 SV=1	sp|P65807|YGEY_ECOLI	1	118.36	7.69231	4	4	0.29	0.11	4	5.44	2.05	5086750	194.5	-1.78588		-1.66558
Acriflavine resistance protein A OS=Escherichia coli (strain K12) GN=acrA PE=1 SV=1	sp|P0AE06|ACRA_ECOLI	1	48.24	8.06045	5	3	0.29	0.06	3	3.98	0.88	2229268	108.3	-1.78588		-1.66558
Outer membrane protein tolC OS=Escherichia coli (strain K12) GN=tolC PE=1 SV=3	sp|P02930|TOLC_ECOLI	1	73.96	4.25963	3	2	0.28	0.03	2	3.69	0.36	1333142	56.5	-1.8365		-1.71621
Uncharacterized protein ygaM OS=Escherichia coli (strain K12) GN=ygaM PE=4 SV=1	sp|P0ADQ7|YGAM_ECOLI	1	53.73	11.5044	3	2	0.26	0.09	2	4.75	1.66	1387242	49.6	-1.94342		-1.82312
Ethanolamine utilization protein eutA OS=Escherichia coli (strain K12) GN=eutA PE=3 SV=1	sp|P76551|EUTA_ECOLI	1	45.89	5.13919	3	2	0.22	0.19	2	11.44	10.01	2593417	95.1	-2.18442		-2.06413
Hydrogenase-2 large chain OS=Escherichia coli (strain K12) GN=hybC PE=1 SV=2	sp|P0ACE0|MBHM_ECOLI	1	57.1	6.87831	5	4	0.12	0.03	4	10.43	2.51	1551568	93.2	-3.05889		-2.9386
Phosphoethanolamine transferase eptB OS=Escherichia coli (strain K12) GN=eptB PE=1 SV=3	sp|P37661|EPTB_ECOLI	1	46.95	2.48668	3	3	0.1	0.04	3	16.55	7.42	4590956	129.1	-3.32193		-3.20163
Uncharacterized protein ygjQ OS=Escherichia coli (strain K12) GN=ygjQ PE=4 SV=1	sp|P42598|YGJQ_ECOLI	1	66.08	6.95652	4	3	0.1	0.02	3	10.94	1.74	7599860	176.6	-3.32193		-3.20163
