# Supplementary material for: Datasets for transcriptomics, q-proteomics and phenotype microarrays of polyphosphate metabolism mutants from Escherichia coli
Source: Data Brief. 2017 Mar 18;12:13–7. doi: 10.1016/j.dib.2017.03.010 (PMC5367803; doi:10.1016/j.dib.2017.03.010)
Supplement: Supplementary file 3 — Raw data from microarray experiments (.docx files). [file mmc3.zip]

Archive with 7 entries (6 files):
- Wt vs polyP marrays.docx
- __MACOSX/
- __MACOSX/._Wt vs polyP marrays.docx
- Wt vs ppk marrays.docx
- __MACOSX/._Wt vs ppk marrays.docx
- Wt vs ppx marrays.docx
- __MACOSX/._Wt vs ppx marrays.docx
