# Supplementary material for: Datasets for transcriptomics, q-proteomics and phenotype microarrays of polyphosphate metabolism mutants from Escherichia coli
Source: Data Brief. 2017 Mar 18;12:13–7. doi: 10.1016/j.dib.2017.03.010 (PMC5367803; doi:10.1016/j.dib.2017.03.010)
Supplement: Supplementary file 4 — Raw data from ICPL proteomic experiments (.xls files). [file mmc4.zip]

Archive with 7 entries (6 files):
- WT1C12 vs polip(-)C13_ICPL_nueva base de datos_WARPLC.xlsx
- __MACOSX/
- __MACOSX/._WT1C12 vs polip(-)C13_ICPL_nueva base de datos_WARPLC.xlsx
- WT1C12 vs ppx(-)C13_ICPL_nueva base de datos_WARPLC.xlsx
- __MACOSX/._WT1C12 vs ppx(-)C13_ICPL_nueva base de datos_WARPLC.xlsx
- WT3C12 vs ppk(-)C13_ICPL_REPEAT_nueva base datos_WARPLC.xlsx
- __MACOSX/._WT3C12 vs ppk(-)C13_ICPL_REPEAT_nueva base datos_WARPLC.xlsx
