# Supplementary material for: Datasets for transcriptomics, q-proteomics and phenotype microarrays of polyphosphate metabolism mutants from Escherichia coli
Source: Data Brief. 2017 Mar 18;12:13–7. doi: 10.1016/j.dib.2017.03.010 (PMC5367803; doi:10.1016/j.dib.2017.03.010)
Supplement: Supplementary file 5 — Raw data from phenotypic microarray experiments (.docx files). [file mmc5.zip]

Archive with 7 entries (6 files):
- EcolSIDx5932xK12 versus EcolSIDx5933xppkx.doc
- __MACOSX/
- __MACOSX/._EcolSIDx5932xK12 versus EcolSIDx5933xppkx.doc
- EcolSIDx5934xppxx versus EcolSIDx5933xppkx.doc
- __MACOSX/._EcolSIDx5934xppxx versus EcolSIDx5933xppkx.doc
- EcolSIDx5935xppkx_ppxx versus EcolSIDx5933xppkx.doc
- __MACOSX/._EcolSIDx5935xppkx_ppxx versus EcolSIDx5933xppkx.doc
